# Supplementary material for: RNA-Seq transcriptome analysis of breast muscle in Pekin ducks supplemented with the dietary probiotic Clostridium butyricum
Source: BMC Genomics. 2018 Nov 28;19:844. doi: 10.1186/s12864-018-5261-1 (PMC6264624; doi:10.1186/s12864-018-5261-1)
Supplement: Supplementary file 3 — Detailed information of DEGs. (XLSX 135 kb) [file 12864_2018_5261_MOESM3_ESM.xlsx]

## Sheet: up-regulated
seq_id	A_mean_FPKM	B_mean_FPKM	logFC(B/A)	p-value	FDR	significant	regulate	transcript	length	GO_molecular_function	GO_biological_process	GO_cellular_component	KO/Gene_ID	KEGG_GENE	KEGG_PATHWAY
c39867_g1	0	4.16	5.41	0.041	1	yes	up	c39867_g1_i1	291	_	_	_	_	_	_
c119009_g1	0.02	5.06	5.4	0.000627	0.495	yes	up	c119009_g1_i1	839	GO:0031723|CXCR4 chemokine receptor binding;	GO:0043031|negative regulation of macrophage activation;GO:0060455|negative regulation of gastric acid secretion;GO:0019722|calcium-mediated signaling;GO:0070098|chemokine-mediated signaling pathway;GO:0050728|negative regulation of inflammatory response;GO:0030334|regulation of cell migration;GO:0070374|positive regulation of ERK1 and ERK2 cascade;GO:0008284|positive regulation of cell prolifera…	GO:0005615|extracellular space;	_	_	_
c109044_g1	0.03	5.56	5.39	6.89e-10	1.96e-05	yes	up	c109044_g1_i1	659	_	_	_	K14456	MOGAT3, MGAT3	path:ko00561;path:ko01100;path:ko04975
c60350_g4	0	4.01	5.36	0.027	1	yes	up	c60350_g4_i1	298	GO:0016504|peptidase activator activity;GO:0005178|integrin binding;GO:0008201|heparin binding;GO:0002020|protease binding;GO:0005518|collagen binding;	GO:0007044|cell-substrate junction assembly;GO:0030168|platelet activation;GO:0018149|peptide cross-linking;GO:0002576|platelet degranulation;GO:0007165|signal transduction;GO:0001525|angiogenesis;GO:0034446|substrate adhesion-dependent cell spreading;GO:0050900|leukocyte migration;GO:0006953|acute-phase response;GO:0008360|regulation of cell shape;GO:0022617|extracellular matrix disassembly;GO:0…	GO:0005577|fibrinogen complex;GO:0016324|apical plasma membrane;GO:0008305|integrin complex;GO:0005581|collagen trimer;GO:0005604|basement membrane;GO:0070062|extracellular vesicular exosome;GO:0072562|blood microparticle;GO:0005793|endoplasmic reticulum-Golgi intermediate compartment;GO:0031093|platelet alpha granule lumen;	K05717	FN1	path:ko04151;path:ko04510;path:ko04512;path:ko04810;path:ko04933;path:ko05100;path:ko05146;path:ko05200;path:ko05205;path:ko05222
c63024_g1	0	2.28	4.57	0.0148	1	yes	up	c63024_g1_i1	349	_	_	_	_	_	_
c15193_g1	0.26	8.15	4.5	0.00402	1	yes	up	c15193_g1_i1	520	_	_	_	K13768	GAST	path:ko04971
c115273_g1	0	1.85	4.29	0.0312	1	yes	up	c115273_g1_i1	378	_	_	_	_	_	_
c48916_g1	0	1.76	4.22	0.0486	1	yes	up	c48916_g1_i1	339	_	_	_	_	_	_
c118481_g2	16.31	300.03	4.19	0.0226	1	yes	up	c118481_g2_i1	300	GO:0003723|RNA binding;GO:0003677|DNA binding;GO:0004523|RNA-DNA hybrid ribonuclease activity;GO:0003964|RNA-directed DNA polymerase activity;	GO:0015074|DNA integration;GO:0090502|RNA phosphodiester bond hydrolysis, endonucleolytic;GO:0051252|regulation of RNA metabolic process;GO:0006278|RNA-dependent DNA replication;GO:0006310|DNA recombination;	_	_	_	_
c44353_g1	0	1.55	4.05	0.0483	1	yes	up	c44353_g1_i1	349	_	_	_	_	_	_
c66575_g3	0.12	3.07	3.87	0.0206	1	yes	up	c66575_g3_i4	343	_	_	_	_	_	_
c10026_g1	0	1.17	3.67	0.0327	1	yes	up	c10026_g1_i1	396	_	_	_	_	_	_
c86946_g1	0	1.06	3.54	0.0461	1	yes	up	c86946_g1_i1	388	_	_	_	_	_	_
c59489_g3	0.11	2.33	3.54	0.0463	1	yes	up	c59489_g3_i3	1004	_	_	_	_	_	_
c71087_g5	0	1.02	3.49	0.00463	1	yes	up	c71087_g5_i1	787	_	_	_	_	_	_
c52721_g1	0	0.95	3.39	0.0208	1	yes	up	c52721_g1_i1	439	_	_	_	_	_	_
c75818_g1	0	0.95	3.39	0.0287	1	yes	up	c75818_g1_i1	453	_	_	_	_	_	_
c54218_g1	0.53	6.23	3.33	0.000129	0.189	yes	up	c54218_g1_i1	414	_	_	_	_	_	_
c52971_g1	0	0.8	3.16	0.0341	1	yes	up	c52971_g1_i1	465	_	_	_	_	_	_
c67461_g1	0.06	1.33	3.12	8.21e-05	0.161	yes	up	c67461_g1_i1	708	_	_	_	_	_	_
c36817_g1	0	0.76	3.11	0.0486	1	yes	up	c36817_g1_i1	419	_	_	_	_	_	_
c38515_g1	0	0.75	3.09	0.0216	1	yes	up	c38515_g1_i1	530	_	_	_	_	_	_
c68932_g4	0.56	5.37	3.06	0.000481	0.427	yes	up	c68932_g4_i6	5479	GO:0008331|high voltage-gated calcium channel activity;	GO:0007528|neuromuscular junction development;GO:0050908|detection of light stimulus involved in visual perception;GO:0007214|gamma-aminobutyric acid signaling pathway;GO:0048747|muscle fiber development;GO:0048541|Peyer's patch development;GO:0048536|spleen development;GO:0006874|cellular calcium ion homeostasis;GO:0042391|regulation of membrane potential;GO:0050852|T cell receptor signaling pat…	GO:0045202|synapse;GO:0005891|voltage-gated calcium channel complex;	K04865	CACNB4	path:ko04010;path:ko04260;path:ko04261;path:ko04921;path:ko05410;path:ko05412;path:ko05414
c40600_g1	0	0.72	3.04	0.00476	1	yes	up	c40600_g1_i1	530	_	_	_	_	_	_
c70384_g1	0.09	1.43	3.03	0.000703	0.519	yes	up	c70384_g1_i2	1041	_	_	_	_	_	_
c48264_g1	0	0.7	3.01	0.0278	1	yes	up	c48264_g1_i2	271	_	_	_	_	_	_
c22448_g1	0.16	2.01	3	0.000862	0.553	yes	up	c22448_g1_i1	697	_	_	_	_	_	_
c59213_g1	0.21	2.39	3	0.00447	1	yes	up	c59213_g1_i1	1130	GO:0008146|sulfotransferase activity;	GO:0008152|metabolic process;	_	K01015	SULT2B1	path:ko00140
c45601_g1	2.29	18.07	2.93	0.0383	1	yes	up	c45601_g1_i1	258	_	_	_	_	_	_
c58841_g1	0.22	2.36	2.93	0.0481	1	yes	up	c58841_g1_i1	352	_	_	_	K06752	MHC2	path:ko04145;path:ko04514;path:ko04612;path:ko04672;path:ko04940;path:ko05140;path:ko05145;path:ko05150;path:ko05152;path:ko05164;path:ko05166;path:ko05168;path:ko05310;path:ko05320;path:ko05321;path:ko05322;path:ko05323;path:ko05330;path:ko05332;path:ko05416
c48985_g1	0	0.63	2.88	0.0336	1	yes	up	c48985_g1_i2	759	_	_	_	_	_	_
c46264_g2	0	0.64	2.88	0.0338	1	yes	up	c46264_g2_i1	464	_	_	_	_	_	_
c70600_g1	0.16	1.78	2.88	0.0433	1	yes	up	c70600_g1_i1	384	GO:0016740|transferase activity;	GO:0008152|metabolic process;	_	K19202	SAP30	_
c54784_g3	0	0.6	2.8	0.022	1	yes	up	c54784_g3_i1	734	_	_	_	_	_	_
c105405_g1	6.59	46.62	2.8	0.0278	1	yes	up	c105405_g1_i1	230	_	_	_	_	_	_
c69922_g1	0	0.58	2.77	0.0248	1	yes	up	c69922_g1_i1	682	_	_	_	_	_	_
c66048_g1	0.25	2.26	2.76	0.0338	1	yes	up	c66048_g1_i1	516	_	_	_	_	_	_
c56330_g1	0	0.56	2.73	0.0338	1	yes	up	c56330_g1_i1	485	_	_	_	_	_	_
c100627_g1	0	0.55	2.69	0.0483	1	yes	up	c100627_g1_i1	494	_	_	_	_	_	_
c47357_g1	0	0.54	2.68	0.00847	1	yes	up	c47357_g1_i1	631	_	_	_	_	_	_
c56304_g1	0.02	0.64	2.67	0.000847	0.553	yes	up	c56304_g1_i2	632	_	_	_	_	_	_
c56396_g1	0	0.54	2.67	0.00151	0.711	yes	up	c56396_g1_i1	801	_	_	_	_	_	_
c23697_g1	0.01	0.61	2.65	0.000833	0.553	yes	up	c23697_g1_i1	2619	_	_	_	_	_	_
c55334_g1	0	0.53	2.65	0.00881	1	yes	up	c55334_g1_i2	969	_	_	_	_	_	_
c67171_g1	0.17	1.6	2.63	0.000342	0.33	yes	up	c67171_g1_i4	310	_	_	_	_	_	_
c50672_g4	0.01	0.6	2.63	0.00243	0.915	yes	up	c50672_g4_i5	1270	_	_	_	_	_	_
c41313_g1	0	0.51	2.62	0.0412	1	yes	up	c41313_g1_i1	492	_	_	_	_	_	_
c49376_g1	0	0.52	2.62	0.0434	1	yes	up	c49376_g1_i1	588	_	_	_	_	_	_
c34729_g1	0	0.51	2.61	0.0012	0.649	yes	up	c34729_g1_i1	816	_	_	_	_	_	_
c99759_g1	0	0.51	2.61	0.0118	1	yes	up	c99759_g1_i1	708	_	_	_	_	_	_
c54784_g2	0	0.51	2.61	0.022	1	yes	up	c54784_g2_i1	802	_	_	_	_	_	_
c20630_g1	0.13	1.28	2.6	2.26e-05	0.073	yes	up	c20630_g1_i1	1335	_	_	_	_	_	_
c50672_g6	0	0.5	2.6	0.00597	1	yes	up	c50672_g6_i1	909	_	_	_	_	_	_
c51310_g1	0	0.51	2.6	0.00725	1	yes	up	c51310_g1_i2	688	_	_	_	_	_	_
c67512_g1	0.21	1.74	2.59	0.001	0.597	yes	up	c67512_g1_i6	1627	_	_	_	_	_	_
c8769_g1	0	0.5	2.58	0.0488	1	yes	up	c8769_g1_i1	503	_	_	_	_	_	_
c103973_g1	0	0.5	2.57	0.0217	1	yes	up	c103973_g1_i1	801	_	_	_	_	_	_
c17679_g1	0	0.49	2.56	0.0218	1	yes	up	c17679_g1_i1	567	_	_	_	_	_	_
c61586_g2	0.06	0.85	2.56	0.0319	1	yes	up	c61586_g2_i1	703	_	_	_	_	_	_
c36746_g1	0	0.49	2.56	0.0412	1	yes	up	c36746_g1_i1	500	GO:0005524|ATP binding;GO:0003676|nucleic acid binding;GO:0004004|ATP-dependent RNA helicase activity;	GO:0006406|mRNA export from nucleus;GO:0007286|spermatid development;GO:0006417|regulation of translation;GO:0006200|ATP catabolic process;	GO:0005634|nucleus;GO:0033391|chromatoid body;	K18656	DDX25, GRTH	_
c51692_g1	0.19	1.61	2.55	0.042	1	yes	up	c51692_g1_i1	456	_	_	_	K10032	CXCL13	path:ko04060;path:ko04062
c69360_g1	0.34	2.48	2.54	0.0354	1	yes	up	c69360_g1_i9	378	_	_	_	K17270	MOG	_
c2220_g1	0	0.48	2.53	4.41e-08	0.000835	yes	up	c2220_g1_i1	2098	GO:0009881|photoreceptor activity;GO:0004930|G-protein coupled receptor activity;	GO:0007186|G-protein coupled receptor signaling pathway;GO:0007601|visual perception;GO:0018298|protein-chromophore linkage;	GO:0016021|integral component of membrane;	K04253	RRH	_
c62306_g1	0.04	0.73	2.53	0.0227	1	yes	up	c62306_g1_i1	615	_	_	_	_	_	_
c69050_g2	0.26	1.98	2.52	0.00184	0.794	yes	up	c69050_g2_i1	1171	_	_	_	_	_	_
c49984_g9	0.06	0.82	2.51	0.0237	1	yes	up	c49984_g9_i1	515	_	_	_	K04957	HCN4	path:ko04024;path:ko04742
c48726_g1	0	0.46	2.48	0.00533	1	yes	up	c48726_g1_i1	634	_	_	_	_	_	_
c64064_g1	0	0.46	2.48	0.00671	1	yes	up	c64064_g1_i2	601	_	_	_	_	_	_
c121839_g1	0	0.45	2.46	0.0334	1	yes	up	c121839_g1_i1	532	GO:0005212|structural constituent of eye lens;	GO:0002009|morphogenesis of an epithelium;GO:0002088|lens development in camera-type eye;	_	_	_	_
c34480_g1	0	0.44	2.44	0.0175	1	yes	up	c34480_g1_i1	664	_	_	_	_	_	_
c12581_g1	0	0.44	2.43	0.0334	1	yes	up	c12581_g1_i1	536	_	_	_	_	_	_
c11036_g1	0	0.44	2.42	0.0327	1	yes	up	c11036_g1_i1	553	_	_	_	_	_	_
c49855_g1	0	0.44	2.42	0.0494	1	yes	up	c49855_g1_i1	571	_	_	_	_	_	_
c67512_g2	0.66	3.87	2.39	0.00903	1	yes	up	c67512_g2_i1	1420	_	_	_	_	_	_
c54923_g1	0	0.42	2.39	0.0486	1	yes	up	c54923_g1_i1	509	_	_	_	_	_	_
c32761_g1	0	0.42	2.39	0.0488	1	yes	up	c32761_g1_i1	536	_	_	_	_	_	_
c57897_g1	0.03	0.59	2.38	4.2e-06	0.0478	yes	up	c57897_g1_i3	673	_	_	_	_	_	_
c94690_g1	0	0.42	2.37	0.0186	1	yes	up	c94690_g1_i1	583	_	_	_	_	_	_
c78238_g1	0	0.42	2.37	0.0425	1	yes	up	c78238_g1_i1	624	_	_	_	_	_	_
c72085_g1	0	0.41	2.34	0.0486	1	yes	up	c72085_g1_i1	519	_	_	_	_	_	_
c27633_g1	0	0.4	2.33	0.0047	1	yes	up	c27633_g1_i1	699	_	_	_	_	_	_
c16150_g1	0	0.4	2.33	0.01	1	yes	up	c16150_g1_i1	718	_	_	_	_	_	_
c9742_g1	0	0.4	2.33	0.0336	1	yes	up	c9742_g1_i1	812	_	_	_	_	_	_
c51162_g1	0.06	0.68	2.32	0.04	1	yes	up	c51162_g1_i1	529	_	_	_	_	_	_
c42634_g1	0.08	0.77	2.31	0.00171	0.769	yes	up	c42634_g1_i1	1311	GO:0005525|GTP binding;	GO:0006184|GTP catabolic process;GO:0007264|small GTPase mediated signal transduction;	GO:0016020|membrane;	K07851	RASL10B	_
c57574_g1	0	0.4	2.31	0.0252	1	yes	up	c57574_g1_i1	576	_	_	_	_	_	_
c85601_g1	0	0.4	2.31	0.0255	1	yes	up	c85601_g1_i1	585	_	_	_	_	_	_
c40215_g1	0.09	0.85	2.3	0.0247	1	yes	up	c40215_g1_i2	771	_	_	_	_	_	_
c124462_g1	0	0.39	2.29	0.0264	1	yes	up	c124462_g1_i1	614	_	_	_	_	_	_
c54948_g2	0	0.39	2.28	0.0255	1	yes	up	c54948_g2_i1	594	_	_	_	_	_	_
c49619_g1	0	0.38	2.27	0.00508	1	yes	up	c49619_g1_i1	1544	_	_	_	_	_	_
c91990_g1	0	0.38	2.26	0.00215	0.855	yes	up	c91990_g1_i1	891	GO:0003755|peptidyl-prolyl cis-trans isomerase activity;	GO:0006457|protein folding;GO:0000413|protein peptidyl-prolyl isomerization;	_	K12739	PPIL6	_
c43444_g1	0.03	0.5	2.24	0.00191	0.811	yes	up	c43444_g1_i1	851	_	_	_	_	_	_
c61359_g3	0.18	1.21	2.24	0.00606	1	yes	up	c61359_g3_i1	986	_	_	_	_	_	_
c51613_g1	0.07	0.7	2.24	0.00917	1	yes	up	c51613_g1_i2	1141	_	_	_	_	_	_
c54832_g4	0	0.37	2.23	0.00382	1	yes	up	c54832_g4_i1	789	_	_	_	_	_	_
c50911_g1	0.11	0.87	2.21	0.0345	1	yes	up	c50911_g1_i1	560	_	_	_	_	_	_
c90864_g1	0	0.36	2.2	0.0243	1	yes	up	c90864_g1_i1	804	_	_	_	_	_	_
c2663_g2	0	0.36	2.19	0.0483	1	yes	up	c2663_g2_i1	549	_	_	GO:0016021|integral component of membrane;	_	_	_
c119319_g1	0.03	0.48	2.18	0.011	1	yes	up	c119319_g1_i1	726	_	_	_	_	_	_
c9289_g1	0	0.35	2.18	0.0171	1	yes	up	c9289_g1_i1	694	_	_	_	_	_	_
c35385_g1	0	0.34	2.15	0.0201	1	yes	up	c35385_g1_i1	629	_	_	_	_	_	_
c120302_g1	0	0.34	2.13	0.0284	1	yes	up	c120302_g1_i1	645	_	_	_	_	_	_
c84338_g1	0	0.34	2.13	0.0421	1	yes	up	c84338_g1_i1	626	_	_	_	_	_	_
c84658_g1	0	0.34	2.12	0.00284	0.971	yes	up	c84658_g1_i1	982	_	_	_	_	_	_
c52510_g1	0.02	0.43	2.12	0.00459	1	yes	up	c52510_g1_i1	836	_	_	_	_	_	_
c106061_g1	0.04	0.53	2.12	0.0257	1	yes	up	c106061_g1_i1	618	_	_	_	_	_	_
c60862_g2	0.08	0.66	2.11	0.00362	1	yes	up	c60862_g2_i1	1046	_	_	_	_	_	_
c74322_g1	0	0.33	2.11	0.0401	1	yes	up	c74322_g1_i1	881	_	_	_	_	_	_
c47398_g1	0	0.33	2.1	0.000883	0.553	yes	up	c47398_g1_i1	1239	_	_	_	_	_	_
c48939_g1	0	0.33	2.1	0.0169	1	yes	up	c48939_g1_i1	678	_	_	_	_	_	_
c16062_g1	0	0.33	2.1	0.0201	1	yes	up	c16062_g1_i1	643	_	_	_	_	_	_
c39812_g1	0.49	2.4	2.1	0.0278	1	yes	up	c39812_g1_i1	815	_	_	_	_	_	_
c8578_g1	0.04	0.51	2.1	0.04	1	yes	up	c8578_g1_i1	602	_	_	_	_	_	_
c71562_g1	0.14	0.94	2.09	0.0153	1	yes	up	c71562_g1_i1	682	_	_	_	_	_	_
c60331_g1	0.29	1.56	2.09	0.0192	1	yes	up	c60331_g1_i2	1278	_	_	_	_	_	_
c12426_g1	0	0.33	2.09	0.0359	1	yes	up	c12426_g1_i1	712	_	_	_	_	_	_
c58542_g1	0.04	0.5	2.08	0.00102	0.597	yes	up	c58542_g1_i2	2146	_	_	_	_	_	_
c65599_g1	0.13	0.88	2.07	0.000208	0.263	yes	up	c65599_g1_i4	1537	GO:0020037|heme binding;GO:0033754|indoleamine 2,3-dioxygenase activity;GO:0004833|tryptophan 2,3-dioxygenase activity;	GO:0019441|tryptophan catabolic process to kynurenine;GO:0055114|oxidation-reduction process;	GO:0005737|cytoplasm;	K00463	INDO	path:ko00380;path:ko01100;path:ko05143
c120301_g1	0.03	0.43	2.07	0.00699	1	yes	up	c120301_g1_i1	793	_	_	_	_	_	_
c68150_g3	12.23	51.54	2.07	0.023	1	yes	up	c68150_g3_i2	244	_	_	_	_	_	_
c46714_g3	0	0.32	2.06	0.00102	0.597	yes	up	c46714_g3_i1	1424	_	_	_	_	_	_
c10984_g1	0	0.32	2.06	0.0146	1	yes	up	c10984_g1_i1	702	_	_	_	_	_	_
c61142_g1	0.23	1.26	2.05	0.0145	1	yes	up	c61142_g1_i1	601	_	_	_	_	_	_
c61693_g1	0.14	0.91	2.05	0.0166	1	yes	up	c61693_g1_i1	659	_	_	_	_	_	_
c59698_g1	0.15	0.92	2.05	0.0169	1	yes	up	c59698_g1_i9	816	_	_	_	_	_	_
c58556_g2	0	0.31	2.03	0.045	1	yes	up	c58556_g2_i2	650	_	_	_	_	_	_
c91474_g1	0	0.31	2.02	0.0203	1	yes	up	c91474_g1_i1	930	_	_	_	_	_	_
c60832_g1	0.22	1.18	2.01	0.00408	1	yes	up	c60832_g1_i3	770	_	_	_	_	_	_
c69642_g5	0.04	0.48	2.01	0.0301	1	yes	up	c69642_g5_i1	634	_	_	_	_	_	_
c40853_g1	0	0.3	2.01	0.0426	1	yes	up	c40853_g1_i1	752	_	_	_	_	_	_
c50752_g1	0.03	0.41	2	0.0111	1	yes	up	c50752_g1_i1	726	_	_	_	_	_	_
c61359_g2	0.39	1.86	2	0.0119	1	yes	up	c61359_g2_i1	1368	_	_	_	_	_	_
c56516_g1	0.03	0.43	2	0.0142	1	yes	up	c56516_g1_i1	733	_	_	_	_	_	_
c51410_g1	0	0.3	1.99	0.00966	1	yes	up	c51410_g1_i1	766	_	_	_	_	_	_
c40167_g2	0.03	0.4	1.99	0.0159	1	yes	up	c40167_g2_i1	840	_	_	_	_	_	_
c93049_g1	0	0.29	1.98	0.0486	1	yes	up	c93049_g1_i1	593	_	_	_	_	_	_
c62279_g1	0.04	0.45	1.97	0.0129	1	yes	up	c62279_g1_i1	695	_	_	_	_	_	_
c57735_g1	0.11	0.73	1.97	0.0192	1	yes	up	c57735_g1_i1	651	_	_	_	_	_	_
c101272_g1	0.03	0.42	1.97	0.0231	1	yes	up	c101272_g1_i1	689	_	_	_	_	_	_
c66033_g5	0.08	0.61	1.97	0.0325	1	yes	up	c66033_g5_i1	621	_	_	_	_	_	_
c90874_g1	0	0.29	1.97	0.0341	1	yes	up	c90874_g1_i1	720	_	_	_	_	_	_
c72447_g1	0	0.29	1.96	0.0189	1	yes	up	c72447_g1_i1	1194	_	_	_	_	_	_
c70622_g4	0	0.29	1.96	0.027	1	yes	up	c70622_g4_i1	926	_	_	_	_	_	_
c61727_g1	0.03	0.4	1.96	0.0344	1	yes	up	c61727_g1_i1	739	_	_	_	_	_	_
c3516_g1	0.02	0.36	1.95	0.00439	1	yes	up	c3516_g1_i1	897	_	_	_	K17495	CSMD	_
c7446_g1	0	0.29	1.95	0.0334	1	yes	up	c7446_g1_i1	650	_	_	_	_	_	_
c70085_g1	0.51	2.27	1.95	0.0492	1	yes	up	c70085_g1_i8	345	_	_	_	_	_	_
c11491_g1	0.02	0.37	1.94	0.0136	1	yes	up	c11491_g1_i1	820	_	_	_	_	_	_
c70082_g2	2.47	9.68	1.93	0.00749	1	yes	up	c70082_g2_i1	372	_	_	_	_	_	_
c34049_g1	0.02	0.35	1.92	0.004	1	yes	up	c34049_g1_i1	947	_	_	_	_	_	_
c13001_g1	0.04	0.44	1.92	0.0149	1	yes	up	c13001_g1_i1	2411	_	_	_	K16342	PLA2G4, CPLA2	path:ko00564;path:ko00565;path:ko00590;path:ko00591;path:ko00592;path:ko01100;path:ko01110;path:ko04010;path:ko04014;path:ko04072;path:ko04270;path:ko04370;path:ko04611;path:ko04664;path:ko04724;path:ko04726;path:ko04730;path:ko04750;path:ko04912;path:ko04913;path:ko04921;path:ko05231
c46998_g1	0.03	0.4	1.92	0.0492	1	yes	up	c46998_g1_i1	758	_	_	_	_	_	_
c20128_g2	0.06	0.49	1.91	0.00538	1	yes	up	c20128_g2_i1	1333	_	_	_	_	_	_
c47298_g2	0	0.28	1.91	0.0176	1	yes	up	c47298_g2_i1	932	_	_	_	_	_	_
c32796_g1	0.06	0.49	1.91	0.0221	1	yes	up	c32796_g1_i1	751	_	_	_	_	_	_
c52590_g1	0.86	3.48	1.9	0.00632	1	yes	up	c52590_g1_i2	1397	_	_	_	K07833	RIT2, RIN	_
c112664_g1	0	0.27	1.9	0.0172	1	yes	up	c112664_g1_i1	1044	_	_	_	_	_	_
c90863_g1	0.04	0.43	1.9	0.0409	1	yes	up	c90863_g1_i1	654	_	_	_	_	_	_
c62215_g2	0.3	1.39	1.89	0.00287	0.971	yes	up	c62215_g2_i1	1566	_	_	_	K04869	CACNG4	path:ko04010;path:ko04260;path:ko04261;path:ko04921;path:ko05410;path:ko05412;path:ko05414
c57370_g1	0.03	0.37	1.89	0.0117	1	yes	up	c57370_g1_i1	824	_	_	_	_	_	_
c53593_g1	0.66	2.7	1.88	0.017	1	yes	up	c53593_g1_i1	522	_	_	_	_	_	_
c62811_g1	0.49	2.07	1.87	0.026	1	yes	up	c62811_g1_i2	733	_	_	_	_	_	_
c57395_g1	0.06	0.48	1.86	0.00417	1	yes	up	c57395_g1_i1	1181	_	_	_	_	_	_
c57799_g1	0.17	0.88	1.86	0.0078	1	yes	up	c57799_g1_i1	887	GO:0035254|glutamate receptor binding;GO:0005524|ATP binding;GO:0004683|calmodulin-dependent protein kinase activity;GO:0005516|calmodulin binding;	GO:0007165|signal transduction;GO:0051092|positive regulation of NF-kappaB transcription factor activity;GO:0009069|serine family amino acid metabolic process;GO:0006816|calcium ion transport;GO:0046777|protein autophosphorylation;GO:0048168|regulation of neuronal synaptic plasticity;GO:0000082|G1/S transition of mitotic cell cycle;GO:0046928|regulation of neurotransmitter secretion;	_	K04515	CAMK2	path:ko04012;path:ko04020;path:ko04024;path:ko04066;path:ko04114;path:ko04261;path:ko04310;path:ko04713;path:ko04720;path:ko04722;path:ko04725;path:ko04728;path:ko04740;path:ko04745;path:ko04750;path:ko04911;path:ko04912;path:ko04916;path:ko04921;path:ko04922;path:ko04925;path:ko04971;path:ko05031;path:ko05152;path:ko05205;path:ko05214
c119300_g1	0	0.26	1.86	0.0219	1	yes	up	c119300_g1_i1	944	_	_	_	_	_	_
c68141_g2	0.12	0.68	1.85	0.000302	0.33	yes	up	c68141_g2_i1	2829	_	_	_	_	_	_
c54013_g1	0.05	0.43	1.85	0.0132	1	yes	up	c54013_g1_i1	845	_	_	_	_	_	_
c40705_g1	0.04	0.42	1.85	0.0479	1	yes	up	c40705_g1_i1	613	_	_	_	_	_	_
c21940_g1	0.04	0.41	1.83	0.015	1	yes	up	c21940_g1_i1	840	_	_	_	_	_	_
c56119_g1	0.23	1.07	1.83	0.0219	1	yes	up	c56119_g1_i3	955	_	_	_	_	_	_
c21780_g1	0.03	0.36	1.83	0.0254	1	yes	up	c21780_g1_i1	755	_	_	_	_	_	_
c63857_g1	0.5	2	1.82	0.00626	1	yes	up	c63857_g1_i1	769	_	_	_	_	_	_
c69050_g1	0.21	0.98	1.82	0.0106	1	yes	up	c69050_g1_i1	2162	_	_	_	_	_	_
c62385_g2	0.52	2.1	1.82	0.0172	1	yes	up	c62385_g2_i1	494	_	_	_	_	_	_
c16306_g2	0	0.25	1.82	0.0183	1	yes	up	c16306_g2_i1	753	_	_	_	_	_	_
c63881_g1	0.88	3.37	1.82	0.0231	1	yes	up	c63881_g1_i1	811	_	_	_	_	_	_
c93005_g1	0	0.25	1.82	0.041	1	yes	up	c93005_g1_i1	669	_	_	_	_	_	_
c41240_g1	0.03	0.34	1.81	0.0143	1	yes	up	c41240_g1_i1	830	_	_	_	_	_	_
c12352_g1	0.08	0.51	1.81	0.0427	1	yes	up	c12352_g1_i1	658	_	_	_	_	_	_
c64504_g1	0.36	1.5	1.8	0.000454	0.409	yes	up	c64504_g1_i2	1420	_	_	_	_	_	_
c49435_g1	0.12	0.65	1.79	0.00169	0.768	yes	up	c49435_g1_i1	1375	_	_	_	_	_	_
c58051_g1	0.06	0.45	1.79	0.00292	0.979	yes	up	c58051_g1_i1	1870	GO:0005509|calcium ion binding;	GO:0007156|homophilic cell adhesion;	GO:0016021|integral component of membrane;GO:0005886|plasma membrane;	K16499	PCDHD2	_
c81405_g1	0	0.24	1.79	0.013	1	yes	up	c81405_g1_i1	1000	_	_	_	_	_	_
c52814_g1	0	0.25	1.79	0.0186	1	yes	up	c52814_g1_i1	764	_	_	_	_	_	_
c53546_g1	0.08	0.51	1.79	0.0385	1	yes	up	c53546_g1_i1	685	_	_	_	_	_	_
c58392_g1	0.08	0.53	1.78	0.00907	1	yes	up	c58392_g1_i1	735	_	_	_	_	_	_
c63729_g2	0.17	0.84	1.78	0.0201	1	yes	up	c63729_g2_i2	933	GO:0005509|calcium ion binding;	GO:0007156|homophilic cell adhesion;	GO:0016021|integral component of membrane;GO:0005886|plasma membrane;	_	_	_
c13078_g1	0	0.24	1.78	0.0441	1	yes	up	c13078_g1_i2	809	_	_	_	_	_	_
c69628_g4	8.53	29.46	1.78	0.0482	1	yes	up	c69628_g4_i1	248	_	_	_	_	_	_
c53132_g1	0.07	0.49	1.77	0.0101	1	yes	up	c53132_g1_i1	791	_	_	_	_	_	_
c50060_g1	0.02	0.32	1.76	0.0193	1	yes	up	c50060_g1_i1	892	_	_	_	_	_	_
c65568_g1	0.13	0.67	1.76	0.0225	1	yes	up	c65568_g1_i1	1130	_	_	_	_	_	_
c59431_g1	0.1	0.59	1.76	0.0496	1	yes	up	c59431_g1_i2	1423	_	_	_	_	_	_
c61518_g1	0.59	2.21	1.75	0.0122	1	yes	up	c61518_g1_i1	1079	_	_	_	_	_	_
c52383_g1	0.97	3.51	1.75	0.0182	1	yes	up	c52383_g1_i2	361	_	_	_	K06104	AMOTL1, JEAP	path:ko04530
c60150_g1	0.3	1.23	1.74	0.00925	1	yes	up	c60150_g1_i1	2249	_	_	_	_	_	_
c53534_g2	0.09	0.53	1.74	0.0331	1	yes	up	c53534_g2_i1	713	_	_	_	_	_	_
c6323_g1	0.08	0.5	1.74	0.0473	1	yes	up	c6323_g1_i1	650	_	_	_	_	_	_
c64678_g1	0.1	0.56	1.72	0.0369	1	yes	up	c64678_g1_i1	718	_	_	_	_	_	_
c57626_g1	0.08	0.5	1.72	0.0423	1	yes	up	c57626_g1_i1	650	_	_	_	_	_	_
c57944_g1	6.58	21.84	1.71	0.00299	0.995	yes	up	c57944_g1_i1	1735	_	_	_	K00485	FMO	path:ko00982;path:ko01120
c16585_g1	0	0.23	1.71	0.0308	1	yes	up	c16585_g1_i1	886	_	_	_	_	_	_
c39714_g1	0	0.23	1.71	0.0488	1	yes	up	c39714_g1_i1	723	_	_	_	_	_	_
c64557_g1	1.27	4.35	1.7	0.00396	1	yes	up	c64557_g1_i1	2259	_	_	_	_	_	_
c68822_g2	0.07	0.46	1.7	0.0125	1	yes	up	c68822_g2_i1	796	_	_	_	_	_	_
c67138_g3	1.47	5	1.7	0.0266	1	yes	up	c67138_g3_i2	1591	_	_	_	K11515	INCENP	_
c36065_g1	0.06	0.41	1.7	0.0434	1	yes	up	c36065_g1_i1	734	_	_	_	_	_	_
c47003_g1	0.05	0.38	1.69	0.0138	1	yes	up	c47003_g1_i1	872	_	_	_	_	_	_
c35822_g2	0.02	0.3	1.69	0.0305	1	yes	up	c35822_g2_i1	844	_	_	_	_	_	_
c105045_g1	0	0.22	1.69	0.0334	1	yes	up	c105045_g1_i1	931	_	_	_	K00453	E1.13.11.11, TDO2	path:ko00380;path:ko01100
c13360_g1	0.03	0.32	1.69	0.035	1	yes	up	c13360_g1_i1	776	_	_	_	_	_	_
c69138_g2	0.49	1.81	1.69	0.0497	1	yes	up	c69138_g2_i4	3347	_	_	_	_	_	_
c50471_g1	5.46	17.76	1.68	0.00148	0.707	yes	up	c50471_g1_i1	641	_	_	_	_	_	_
c119432_g1	0.12	0.61	1.68	0.00946	1	yes	up	c119432_g1_i1	1123	GO:0046872|metal ion binding;GO:0005179|hormone activity;GO:0003676|nucleic acid binding;	GO:0007165|signal transduction;	GO:0005634|nucleus;GO:0005576|extracellular region;	_	_	_
c91563_g1	0.13	0.64	1.68	0.0252	1	yes	up	c91563_g1_i1	1076	_	_	_	K03043	rpoB	path:ko00230;path:ko00240;path:ko01100;path:ko03020
c92473_g1	0.16	0.74	1.68	0.026	1	yes	up	c92473_g1_i1	625	_	_	_	_	_	_
c41527_g1	0.05	0.38	1.68	0.0265	1	yes	up	c41527_g1_i2	829	_	_	_	_	_	_
c68834_g1	0.6	2.13	1.68	0.0313	1	yes	up	c68834_g1_i3	1908	_	_	_	_	_	_
c101374_g1	0.03	0.33	1.68	0.0477	1	yes	up	c101374_g1_i1	697	_	_	_	_	_	_
c65078_g1	0.28	1.11	1.67	0.000225	0.278	yes	up	c65078_g1_i1	2113	_	_	_	_	_	_
c66527_g1	1.08	3.64	1.67	0.0242	1	yes	up	c66527_g1_i7	672	_	_	_	_	_	_
c48404_g2	0.06	0.41	1.64	0.0137	1	yes	up	c48404_g2_i1	885	_	_	_	_	_	_
c125240_g1	0.85	2.86	1.64	0.0267	1	yes	up	c125240_g1_i1	439	_	_	_	_	_	_
c119486_g1	0.03	0.29	1.64	0.0349	1	yes	up	c119486_g1_i1	782	_	_	_	_	_	_
c70318_g1	1.37	4.44	1.63	0.00702	1	yes	up	c70318_g1_i8	4111	_	_	_	_	_	_
c66895_g3	0.09	0.49	1.63	0.0357	1	yes	up	c66895_g3_i1	702	_	_	_	_	_	_
c58266_g1	0.09	0.48	1.62	0.0223	1	yes	up	c58266_g1_i1	1034	GO:0003677|DNA binding;	_	_	K11451	CBX2	_
c51656_g5	0.09	0.48	1.62	0.0247	1	yes	up	c51656_g5_i1	893	_	_	_	_	_	_
c55390_g1	0.13	0.61	1.62	0.0375	1	yes	up	c55390_g1_i2	582	_	_	_	_	_	_
c56966_g1	0.18	0.75	1.61	0.0195	1	yes	up	c56966_g1_i1	1199	_	_	_	_	_	_
c69307_g1	0.15	0.67	1.61	0.0197	1	yes	up	c69307_g1_i2	7245	_	_	_	_	_	_
c1389_g1	0.03	0.29	1.61	0.0235	1	yes	up	c1389_g1_i1	840	_	_	_	_	_	_
c55687_g1	0.05	0.35	1.61	0.0265	1	yes	up	c55687_g1_i1	1306	GO:0003779|actin binding;	_	_	_	_	_
c55025_g1	0.09	0.48	1.61	0.0399	1	yes	up	c55025_g1_i1	791	_	_	_	_	_	_
c48752_g1	0.06	0.4	1.61	0.0424	1	yes	up	c48752_g1_i1	730	_	_	_	_	_	_
c70389_g3	0.28	1.04	1.6	0.01	1	yes	up	c70389_g3_i1	1133	_	_	_	_	_	_
c69147_g1	4.87	14.88	1.59	1.4e-06	0.0199	yes	up	c69147_g1_i3	1465	GO:0030246|carbohydrate binding;	_	_	K06543	KLRB	path:ko05144
c20732_g1	0	0.2	1.59	0.0147	1	yes	up	c20732_g1_i1	1235	_	_	_	_	_	_
c62379_g1	0.4	1.4	1.59	0.0229	1	yes	up	c62379_g1_i1	574	GO:0000179|rRNA (adenine-N6,N6-)-dimethyltransferase activity;	GO:0031167|rRNA methylation;	_	_	_	_
c63558_g1	0.48	1.63	1.58	0.0379	1	yes	up	c63558_g1_i4	515	GO:0000975|regulatory region DNA binding;GO:0003700|sequence-specific DNA binding transcription factor activity;	GO:0006355|regulation of transcription, DNA-templated;	GO:0005634|nucleus;GO:0005667|transcription factor complex;	K09444	IRF1	path:ko04917;path:ko05133;path:ko05160
c68548_g1	2.1	6.42	1.57	0.013	1	yes	up	c68548_g1_i3	595	_	_	_	K05747	WAS	path:ko04062;path:ko04144;path:ko04520;path:ko04666;path:ko04810;path:ko05100;path:ko05130;path:ko05131;path:ko05132;path:ko05231
c59837_g2	0.27	0.99	1.57	0.0362	1	yes	up	c59837_g2_i5	685	_	_	_	_	_	_
c70251_g1	6.52	19.49	1.56	0.000267	0.303	yes	up	c70251_g1_i1	6291	_	GO:0014894|response to denervation involved in regulation of muscle adaptation;GO:0016567|protein ubiquitination;	GO:0030018|Z disc;GO:0019005|SCF ubiquitin ligase complex;	K10305	FBXO25_32	path:ko04068
c36198_g1	0.06	0.38	1.56	0.00774	1	yes	up	c36198_g1_i2	1968	_	_	_	K00710	GALNT	path:ko00512;path:ko01100
c61612_g1	0.3	1.09	1.56	0.029	1	yes	up	c61612_g1_i1	813	_	_	_	K06261	GP1BA	path:ko04512;path:ko04611;path:ko04640
c123222_g1	0.18	0.72	1.56	0.0422	1	yes	up	c123222_g1_i1	661	_	_	_	_	_	_
c57175_g1	0.05	0.33	1.55	0.0131	1	yes	up	c57175_g1_i1	1134	_	_	_	_	_	_
c21998_g1	0.06	0.36	1.55	0.0499	1	yes	up	c21998_g1_i1	786	_	_	_	_	_	_
c67417_g2	0.22	0.84	1.54	0.0181	1	yes	up	c67417_g2_i1	818	_	_	_	_	_	_
c40961_g1	0.06	0.36	1.54	0.0256	1	yes	up	c40961_g1_i1	963	_	_	_	_	_	_
c54084_g1	0.43	1.45	1.54	0.0367	1	yes	up	c54084_g1_i1	621	_	_	_	_	_	_
c43824_g1	0.09	0.46	1.54	0.0395	1	yes	up	c43824_g1_i2	831	_	_	_	_	_	_
c68141_g1	0.19	0.73	1.53	0.00412	1	yes	up	c68141_g1_i1	1553	_	_	_	_	_	_
c50213_g2	0.07	0.39	1.53	0.0247	1	yes	up	c50213_g2_i1	841	_	_	_	_	_	_
c24180_g1	0.05	0.33	1.53	0.0372	1	yes	up	c24180_g1_i1	849	_	_	_	_	_	_
c33353_g1	0.02	0.25	1.53	0.0439	1	yes	up	c33353_g1_i1	842	_	_	_	_	_	_
c63396_g2	0.14	0.59	1.52	0.0045	1	yes	up	c63396_g2_i1	1458	_	_	_	_	_	_
c67815_g1	0.07	0.39	1.52	0.0271	1	yes	up	c67815_g1_i1	1008	_	_	_	_	_	_
c64163_g1	2.63	7.71	1.52	0.0324	1	yes	up	c64163_g1_i1	841	_	_	_	K14398	CPSF6_7	path:ko03015
c66403_g2	0.1	0.48	1.52	0.0438	1	yes	up	c66403_g2_i1	664	_	_	_	K11154	RDH16	path:ko00830;path:ko01100
c16015_g1	0.02	0.25	1.52	0.0439	1	yes	up	c16015_g1_i1	853	_	_	_	_	_	_
c39104_g1	0.05	0.33	1.51	0.0173	1	yes	up	c39104_g1_i1	1068	_	_	_	_	_	_
c61302_g2	0.24	0.86	1.5	0.0294	1	yes	up	c61302_g2_i1	2937	_	_	_	_	_	_
c46790_g1	0.07	0.37	1.5	0.0421	1	yes	up	c46790_g1_i1	915	_	_	_	_	_	_
c67864_g1	0.15	0.59	1.49	0.0127	1	yes	up	c67864_g1_i1	2596	_	_	_	_	_	_
c67443_g2	0.56	1.74	1.49	0.0156	1	yes	up	c67443_g2_i2	2003	_	_	_	_	_	_
c68074_g1	3.02	8.66	1.49	0.0159	1	yes	up	c68074_g1_i2	1719	_	_	_	K15382	SLC50A, SWEET	_
c61586_g1	1.5	4.37	1.49	0.0425	1	yes	up	c61586_g1_i6	1536	_	_	_	_	_	_
c63182_g1	0.14	0.57	1.49	0.0449	1	yes	up	c63182_g1_i1	972	_	_	_	_	_	_
c71267_g4	0.43	1.38	1.49	0.049	1	yes	up	c71267_g4_i1	655	_	_	_	_	_	_
c99859_g1	0.03	0.26	1.48	0.0192	1	yes	up	c99859_g1_i1	1218	_	_	_	_	_	_
c69956_g1	1.89	5.43	1.47	0.00985	1	yes	up	c69956_g1_i1	3822	GO:0005272|sodium channel activity;	GO:0035725|sodium ion transmembrane transport;	GO:0016021|integral component of membrane;	K04831	ASIC4, ACCN4, BNAC4	path:ko04750
c57779_g1	0.44	1.4	1.47	0.0247	1	yes	up	c57779_g1_i1	774	_	_	_	K02128	ATPeF0C, ATP5G, ATP9	path:ko00190;path:ko01100;path:ko05010;path:ko05012;path:ko05016
c109836_g1	0.16	0.63	1.47	0.0424	1	yes	up	c109836_g1_i1	782	_	_	_	_	_	_
c55435_g1	0.05	0.32	1.47	0.0425	1	yes	up	c55435_g1_i1	1458	_	_	_	_	_	_
c62848_g1	0.04	0.3	1.46	0.00277	0.961	yes	up	c62848_g1_i1	1667	_	_	_	_	_	_
c55456_g1	0.05	0.31	1.46	0.00957	1	yes	up	c55456_g1_i2	973	_	_	_	_	_	_
c40618_g1	0.14	0.57	1.46	0.0401	1	yes	up	c40618_g1_i3	1140	_	_	_	_	_	_
c61401_g1	0.17	0.63	1.45	0.0138	1	yes	up	c61401_g1_i1	1073	_	_	_	_	_	_
c57808_g1	0.08	0.38	1.45	0.0276	1	yes	up	c57808_g1_i1	1336	_	_	_	_	_	_
c40489_g1	0.14	0.56	1.45	0.0457	1	yes	up	c40489_g1_i1	754	_	_	_	_	_	_
c55764_g1	0.18	0.66	1.45	0.0472	1	yes	up	c55764_g1_i2	678	_	_	_	_	_	_
c3967_g1	0	0.17	1.45	0.0486	1	yes	up	c3967_g1_i1	789	_	_	_	_	_	_
c41740_g1	0.09	0.43	1.45	0.0488	1	yes	up	c41740_g1_i2	345	_	_	_	K17493	CAMSAP	_
c53524_g1	0.14	0.56	1.44	0.0288	1	yes	up	c53524_g1_i1	827	_	_	_	_	_	_
c14589_g1	0.14	0.54	1.44	0.0419	1	yes	up	c14589_g1_i1	680	_	_	_	_	_	_
c66977_g1	0.22	0.76	1.43	0.00731	1	yes	up	c66977_g1_i2	3965	_	_	_	_	_	_
c67701_g5	8.56	23.29	1.43	0.0281	1	yes	up	c67701_g5_i1	340	_	_	_	_	_	_
c4293_g1	0.05	0.3	1.43	0.0333	1	yes	up	c4293_g1_i1	1186	_	_	_	K06245	LAMB4	path:ko04151;path:ko04510;path:ko04512;path:ko05145;path:ko05146;path:ko05200;path:ko05222
c46008_g1	0.04	0.28	1.43	0.0477	1	yes	up	c46008_g1_i1	894	_	_	_	_	_	_
c49435_g3	0.2	0.7	1.41	0.0256	1	yes	up	c49435_g3_i1	2016	_	_	_	_	_	_
c52978_g1	0.24	0.8	1.41	0.0303	1	yes	up	c52978_g1_i1	946	_	_	_	_	_	_
c66179_g3	0.54	1.58	1.4	0.00546	1	yes	up	c66179_g3_i1	1867	_	_	_	_	_	_
c69634_g1	0.22	0.75	1.4	0.00565	1	yes	up	c69634_g1_i1	1767	_	_	_	_	_	_
c69541_g2	0.49	1.45	1.4	0.0121	1	yes	up	c69541_g2_i2	753	_	_	_	_	_	_
c49936_g1	0.04	0.28	1.4	0.0193	1	yes	up	c49936_g1_i1	1082	_	_	_	_	_	_
c68052_g1	0.04	0.26	1.4	0.043	1	yes	up	c68052_g1_i1	988	_	_	_	_	_	_
c39585_g1	0.12	0.47	1.4	0.045	1	yes	up	c39585_g1_i1	872	_	_	_	_	_	_
c59411_g1	0.12	0.47	1.39	0.0117	1	yes	up	c59411_g1_i1	1792	_	_	_	_	_	_
c59814_g1	0.47	1.4	1.39	0.0243	1	yes	up	c59814_g1_i1	833	_	_	_	_	_	_
c66179_g2	0.1	0.43	1.38	0.0207	1	yes	up	c66179_g2_i1	1732	_	_	_	_	_	_
c47211_g1	0.04	0.25	1.38	0.0303	1	yes	up	c47211_g1_i2	1038	_	_	_	_	_	_
c50867_g3	0.09	0.4	1.38	0.0305	1	yes	up	c50867_g3_i1	1141	_	_	_	_	_	_
c61046_g1	1.28	3.49	1.38	0.0324	1	yes	up	c61046_g1_i1	770	_	_	_	_	_	_
c69634_g4	0.19	0.66	1.37	0.00618	1	yes	up	c69634_g4_i1	1546	_	_	_	_	_	_
c71138_g3	64.21	166.23	1.37	0.00795	1	yes	up	c71138_g3_i2	930	_	_	_	K18026	PTPN2, PTPT	path:ko04630
c61311_g1	0.16	0.56	1.37	0.0121	1	yes	up	c61311_g1_i7	1458	_	_	_	_	_	_
c110990_g1	0.03	0.23	1.37	0.0265	1	yes	up	c110990_g1_i1	1100	_	_	_	_	_	_
c60482_g2	0.04	0.27	1.37	0.0456	1	yes	up	c60482_g2_i1	965	_	_	_	_	_	_
c35961_g1	0.16	0.57	1.37	0.0457	1	yes	up	c35961_g1_i1	1240	_	_	_	K13208	ELAVL2_3_4	_
c40633_g1	0.08	0.37	1.37	0.0472	1	yes	up	c40633_g1_i1	933	_	_	_	_	_	_
c108265_g1	4.87	12.75	1.37	0.0487	1	yes	up	c108265_g1_i1	331	GO:0008270|zinc ion binding;	GO:0046328|regulation of JNK cascade;GO:0006915|apoptotic process;	_	K12171	SH3RF, POSH	_
c50867_g1	0.13	0.5	1.36	0.0214	1	yes	up	c50867_g1_i1	1317	_	_	_	_	_	_
c41492_g1	0.06	0.32	1.36	0.0424	1	yes	up	c41492_g1_i1	925	_	_	_	_	_	_
c52653_g1	0.07	0.34	1.35	0.0254	1	yes	up	c52653_g1_i2	1135	_	_	_	_	_	_
c47077_g1	0.06	0.3	1.34	0.00849	1	yes	up	c47077_g1_i1	1610	_	_	_	_	_	_
c49053_g1	0.11	0.43	1.34	0.0109	1	yes	up	c49053_g1_i1	1338	_	_	_	K03479	SIAT7A, ST6GalNAc I	path:ko00512;path:ko01100
c57354_g1	0.29	0.88	1.34	0.0158	1	yes	up	c57354_g1_i1	1131	_	_	_	_	_	_
c62814_g2	0.17	0.6	1.34	0.0172	1	yes	up	c62814_g2_i1	2039	_	_	_	_	_	_
c51493_g1	0.33	0.97	1.33	0.0325	1	yes	up	c51493_g1_i2	1142	_	_	_	_	_	_
c36310_g1	0.07	0.32	1.33	0.0439	1	yes	up	c36310_g1_i1	1051	_	_	_	_	_	_
c66528_g1	0.14	0.51	1.32	0.00859	1	yes	up	c66528_g1_i1	2436	_	_	_	_	_	_
c56286_g2	0.07	0.32	1.32	0.011	1	yes	up	c56286_g2_i1	1834	_	_	_	_	_	_
c17427_g1	0.17	0.56	1.32	0.028	1	yes	up	c17427_g1_i1	1306	_	_	_	_	_	_
c39527_g1	0.1	0.39	1.32	0.032	1	yes	up	c39527_g1_i1	1366	_	_	_	_	_	_
c50966_g1	0.06	0.3	1.32	0.0499	1	yes	up	c50966_g1_i1	982	_	_	_	_	_	_
c67074_g2	0.25	0.77	1.31	0.029	1	yes	up	c67074_g2_i1	1162	_	_	_	_	_	_
c47890_g1	0.07	0.32	1.31	0.0304	1	yes	up	c47890_g1_i1	1055	_	_	_	_	_	_
c62527_g2	0.38	1.09	1.31	0.0437	1	yes	up	c62527_g2_i2	939	_	_	_	_	_	_
c57320_g1	0.03	0.23	1.3	0.0473	1	yes	up	c57320_g1_i2	1043	_	_	_	_	_	_
c62030_g1	1.65	4.18	1.29	0.0137	1	yes	up	c62030_g1_i1	879	_	_	_	_	_	_
c63068_g1	0.17	0.56	1.29	0.0158	1	yes	up	c63068_g1_i1	1459	_	_	_	_	_	_
c59651_g2	0.25	0.75	1.29	0.0183	1	yes	up	c59651_g2_i2	927	_	_	_	_	_	_
c49435_g2	0.19	0.61	1.29	0.0307	1	yes	up	c49435_g2_i1	1121	_	_	_	_	_	_
c104327_g1	0.06	0.28	1.29	0.0389	1	yes	up	c104327_g1_i1	988	_	_	_	_	_	_
c31221_g1	0.05	0.26	1.28	0.0168	1	yes	up	c31221_g1_i1	1321	_	_	_	_	_	_
c63484_g1	0.58	1.54	1.28	0.0172	1	yes	up	c63484_g1_i1	1192	_	_	_	_	_	_
c67661_g1	0.55	1.47	1.28	0.0192	1	yes	up	c67661_g1_i3	1499	_	_	_	_	_	_
c42973_g1	0.29	0.84	1.28	0.0399	1	yes	up	c42973_g1_i2	744	_	_	_	_	_	_
c66179_g1	3.81	9.31	1.27	0.00255	0.924	yes	up	c66179_g1_i8	1253	_	_	_	K01672	E4.2.1.1	path:ko00910
c67706_g1	0.54	1.45	1.27	0.0151	1	yes	up	c67706_g1_i4	1170	_	_	_	_	_	_
c66259_g1	0.11	0.42	1.27	0.0294	1	yes	up	c66259_g1_i1	3133	_	_	_	K09093	AHR	_
c71151_g1	0.5	1.34	1.26	0.0187	1	yes	up	c71151_g1_i1	3804	_	_	_	_	_	_
c56100_g2	0.08	0.34	1.26	0.0247	1	yes	up	c56100_g2_i1	1412	_	_	_	_	_	_
c49258_g1	0.09	0.35	1.26	0.049	1	yes	up	c49258_g1_i1	893	_	_	_	_	_	_
c64689_g1	0.08	0.33	1.25	0.0122	1	yes	up	c64689_g1_i2	3483	_	_	_	_	_	_
c68736_g3	2.83	6.89	1.25	0.0141	1	yes	up	c68736_g3_i1	627	GO:0003779|actin binding;GO:0042802|identical protein binding;	GO:0007519|skeletal muscle tissue development;	GO:0001725|stress fiber;GO:0005925|focal adhesion;GO:0005886|plasma membrane;GO:0005737|cytoplasm;	K04437	FLNA	path:ko04010;path:ko04510;path:ko05132;path:ko05205
c65987_g1	5.08	12.21	1.25	0.0463	1	yes	up	c65987_g1_i1	3403	_	_	_	_	_	_
c53902_g1	0.07	0.3	1.24	0.011	1	yes	up	c53902_g1_i1	1848	_	_	_	_	_	_
c66908_g1	0.18	0.55	1.24	0.032	1	yes	up	c66908_g1_i1	1830	_	_	_	_	_	_
c67619_g1	0.29	0.83	1.23	0.0163	1	yes	up	c67619_g1_i1	2741	_	_	_	_	_	_
c48933_g3	0.07	0.3	1.23	0.0314	1	yes	up	c48933_g3_i1	1287	_	_	_	_	_	_
c13190_g1	0.09	0.34	1.23	0.0442	1	yes	up	c13190_g1_i1	1157	_	_	_	_	_	_
c70992_g2	0.31	0.86	1.22	0.0495	1	yes	up	c70992_g2_i8	2196	_	_	_	_	_	_
c69735_g3	0.35	0.94	1.21	0.0437	1	yes	up	c69735_g3_i1	934	_	_	_	_	_	_
c69393_g1	0.53	1.35	1.2	0.00694	1	yes	up	c69393_g1_i2	2212	_	_	_	K14480	APOL	_
c66003_g1	0.29	0.81	1.2	0.0326	1	yes	up	c66003_g1_i2	1096	_	_	_	_	_	_
c65657_g1	0.15	0.47	1.19	0.0098	1	yes	up	c65657_g1_i2	2104	_	_	_	K11188	PRDX6	path:ko00940;path:ko01100;path:ko01110
c4419_g1	229.5	525.36	1.19	0.0296	1	yes	up	c4419_g1_i1	725	GO:0005509|calcium ion binding;	_	GO:0031012|extracellular matrix;GO:0005576|extracellular region;	K19481	MGP	_
c51425_g2	0.04	0.22	1.19	0.0304	1	yes	up	c51425_g2_i1	1162	_	_	_	_	_	_
c54599_g4	0.08	0.31	1.19	0.0308	1	yes	up	c54599_g4_i1	1761	_	_	_	K05730	VAV	path:ko04024;path:ko04062;path:ko04510;path:ko04650;path:ko04660;path:ko04662;path:ko04664;path:ko04666;path:ko04670;path:ko04810
c14764_g1	0.07	0.28	1.19	0.036	1	yes	up	c14764_g1_i1	1811	_	_	_	_	_	_
c62814_g1	0.1	0.34	1.16	0.0237	1	yes	up	c62814_g1_i1	2587	_	_	_	_	_	_
c50430_g1	0.13	0.41	1.16	0.0245	1	yes	up	c50430_g1_i2	1621	_	_	_	_	_	_
c68631_g1	1.1	2.57	1.16	0.0295	1	yes	up	c68631_g1_i1	3142	_	_	_	K13959	KLHL38	_
c119016_g1	0.06	0.26	1.16	0.0429	1	yes	up	c119016_g1_i1	1074	_	_	_	_	_	_
c68780_g5	2.44	5.53	1.15	0.0307	1	yes	up	c68780_g5_i1	517	_	_	_	K08114	PTPRZ	path:ko05120
c46786_g1	0.07	0.29	1.15	0.032	1	yes	up	c46786_g1_i2	1190	_	_	_	_	_	_
c58620_g1	2.69	6.08	1.15	0.0375	1	yes	up	c58620_g1_i2	882	GO:0008270|zinc ion binding;	GO:0000122|negative regulation of transcription from RNA polymerase II promoter;GO:0045944|positive regulation of transcription from RNA polymerase II promoter;	GO:0005634|nucleus;	_	_	_
c82112_g1	0.06	0.24	1.15	0.0479	1	yes	up	c82112_g1_i1	956	_	_	_	_	_	_
c69415_g2	1.42	3.27	1.15	0.0497	1	yes	up	c69415_g2_i2	1373	GO:0005524|ATP binding;GO:0004672|protein kinase activity;GO:0004540|ribonuclease activity;	GO:0006397|mRNA processing;GO:0090501|RNA phosphodiester bond hydrolysis;GO:0006468|protein phosphorylation;GO:0051252|regulation of RNA metabolic process;GO:0051704|multi-organism process;	_	K01165	RNASEL	path:ko05160;path:ko05164;path:ko05168
c60508_g1	1.97	4.46	1.14	0.0337	1	yes	up	c60508_g1_i1	601	_	_	_	_	_	_
c58677_g2	0.18	0.51	1.13	0.0266	1	yes	up	c58677_g2_i1	1296	_	_	_	_	_	_
c61567_g1	0.19	0.53	1.13	0.0464	1	yes	up	c61567_g1_i1	1548	_	_	_	_	_	_
c41371_g2	0.06	0.24	1.13	0.0484	1	yes	up	c41371_g2_i1	994	_	_	_	_	_	_
c64262_g2	0.63	1.49	1.12	0.0314	1	yes	up	c64262_g2_i8	1847	_	_	_	_	_	_
c53770_g3	0.05	0.23	1.12	0.0428	1	yes	up	c53770_g3_i1	1276	_	_	_	_	_	_
c64425_g2	9.05	19.83	1.12	0.0444	1	yes	up	c64425_g2_i1	571	GO:0046872|metal ion binding;GO:0003676|nucleic acid binding;	_	_	K09217	SNAI3	_
c70385_g4	0.81	1.86	1.11	0.00558	1	yes	up	c70385_g4_i1	3462	_	_	_	_	_	_
c27582_g1	0.09	0.31	1.11	0.0496	1	yes	up	c27582_g1_i2	1404	_	_	_	_	_	_
c61395_g1	3.02	6.59	1.1	0.0301	1	yes	up	c61395_g1_i1	756	_	_	_	_	_	_
c10526_g1	0.08	0.29	1.1	0.037	1	yes	up	c10526_g1_i2	1676	_	_	_	K10414	DYNC2H, DNCH2	path:ko04145;path:ko04962;path:ko05132
c66485_g1	0.14	0.43	1.1	0.0477	1	yes	up	c66485_g1_i2	1988	_	_	_	_	_	_
c64389_g1	14.56	31.16	1.09	0.0365	1	yes	up	c64389_g1_i3	1187	_	_	_	_	_	_
c69537_g4	3.64	7.79	1.08	0.0133	1	yes	up	c69537_g4_i1	2371	GO:0031625|ubiquitin protein ligase binding;GO:0004842|ubiquitin-protein transferase activity;	GO:2001214|positive regulation of vasculogenesis;GO:0051865|protein autoubiquitination;GO:0035556|intracellular signal transduction;	GO:0031462|Cul2-RING ubiquitin ligase complex;GO:0031466|Cul5-RING ubiquitin ligase complex;	K10326	ASB4	_
c56879_g2	0.26	0.65	1.08	0.0299	1	yes	up	c56879_g2_i1	1872	_	_	_	_	_	_
c58450_g1	0.15	0.43	1.08	0.0378	1	yes	up	c58450_g1_i2	1262	_	_	_	_	_	_
c56340_g1	0.1	0.32	1.08	0.042	1	yes	up	c56340_g1_i1	1466	_	_	_	K06099	CSDA, ZONAB	path:ko04530
c59452_g1	0.1	0.31	1.07	0.0279	1	yes	up	c59452_g1_i2	2021	_	_	_	_	_	_
c71395_g1	5.8	12.16	1.06	0.016	1	yes	up	c71395_g1_i1	14048	_	_	_	_	_	_
c59941_g1	0.53	1.22	1.06	0.0482	1	yes	up	c59941_g1_i1	2053	_	_	_	K07625	GJB6, CX30	_
c68705_g1	0.34	0.81	1.05	0.046	1	yes	up	c68705_g1_i1	2656	_	_	_	_	_	_
c68186_g1	12.13	24.98	1.04	0.0114	1	yes	up	c68186_g1_i1	541	_	_	_	K15113	SLC25A28_37, MFRN	_
c68139_g2	1.71	3.64	1.04	0.0338	1	yes	up	c68139_g2_i1	1454	_	_	_	K06476	ITGA2B	path:ko04015;path:ko04151;path:ko04510;path:ko04512;path:ko04611;path:ko04640;path:ko04810;path:ko05200;path:ko05222;path:ko05410;path:ko05412;path:ko05414
c67919_g1	23.55	48.62	1.04	0.0368	1	yes	up	c67919_g1_i2	2833	GO:0000166|nucleotide binding;GO:0003676|nucleic acid binding;	_	GO:0071013|catalytic step 2 spliceosome;	K12895	RALY, HNRNPCL2	_
c70862_g1	3.53	7.34	1.04	0.046	1	yes	up	c70862_g1_i3	715	_	_	_	_	_	_
c57775_g1	3926.58	8033.11	1.03	0.00597	1	yes	up	c57775_g1_i1	627	_	_	_	K13822	HBA	path:ko05143;path:ko05144
c42304_g1	0.09	0.29	1.03	0.0372	1	yes	up	c42304_g1_i1	1673	_	_	_	_	_	_
c62270_g1	0.1	0.3	1.02	0.0293	1	yes	up	c62270_g1_i1	2647	_	_	_	_	_	_
c69618_g1	0.27	0.64	1.01	0.0344	1	yes	up	c69618_g1_i3	2405	_	_	_	_	_	_
c54977_g1	0.19	0.47	1	0.0375	1	yes	up	c54977_g1_i1	1914	_	_	_	_	_	_
c69249_g2	0.55	1.21	1	0.0457	1	yes	up	c69249_g2_i1	3725	_	_	_	_	_	_

## Sheet: down-regulated
seq_id	A_mean_fpkm	B_mean_fpkm	logFC(B/A)	p-value	FDR	significant	regulate	transcript	length	GO_molecular_function	GO_biological_process	GO_cellular_component	KO/Gene_ID	KEGG_GENE	KEGG_PATHWAY
c52772_g1	0.56	0	-2.73	1.17e-11	6.67e-07	yes	down	c52772_g1_i1	2961	_	_	_	_	_	_
c63058_g2	2.78	0.02	-4.58	6.51e-06	0.059	yes	down	c63058_g2_i1	2303	_	_	_	_	_	_
c52471_g1	821.41	3.16	-7.98	9.38e-06	0.059	yes	down	c52471_g1_i1	969	_	_	_	K10372	TNNT1	_
c65170_g1	199.32	4.32	-5.49	1.01e-05	0.059	yes	down	c65170_g1_i2	4487	_	_	_	K12557	MYBPC1	_
c61561_g1	282.15	0.06	-10.77	1.08e-05	0.059	yes	down	c61561_g1_i1	590	GO:0003779|actin binding;GO:0005524|ATP binding;GO:0003774|motor activity;	GO:0008152|metabolic process;	GO:0016459|myosin complex;	K17751	MYH6_7	path:ko04260;path:ko04261;path:ko04530;path:ko05416
c64460_g4	7.23	0.3	-4.19	1.09e-05	0.059	yes	down	c64460_g4_i1	852	_	_	_	_	_	_
c61561_g4	125.84	0.06	-9.65	1.4e-05	0.059	yes	down	c61561_g4_i1	1539	GO:0003779|actin binding;GO:0005524|ATP binding;GO:0003774|motor activity;	GO:0008152|metabolic process;	GO:0016459|myosin complex;	K17751	MYH6_7	path:ko04260;path:ko04261;path:ko04530;path:ko05416
c69411_g2	4.21	0.04	-4.9	1.44e-05	0.059	yes	down	c69411_g2_i1	3598	_	_	_	_	_	_
c65179_g3	11.57	0.36	-4.67	1.58e-05	0.059	yes	down	c65179_g3_i1	553	_	_	_	_	_	_
c56749_g2	10.51	0.79	-3.57	1.61e-05	0.059	yes	down	c56749_g2_i1	1197	_	_	_	_	_	_
c70846_g11	14.65	0.23	-5.48	1.62e-05	0.059	yes	down	c70846_g11_i1	2571	_	_	_	_	_	_
c56839_g3	182.82	0.06	-10.2	1.66e-05	0.059	yes	down	c56839_g3_i1	1461	GO:0005509|calcium ion binding;GO:0003785|actin monomer binding;	GO:0002026|regulation of the force of heart contraction;GO:0055010|ventricular cardiac muscle tissue morphogenesis;GO:0006942|regulation of striated muscle contraction;	GO:0031674|I band;GO:0031672|A band;	K12749	MYL3	path:ko04260;path:ko04261;path:ko05410;path:ko05414
c71182_g4	49.28	1.78	-4.71	2.31e-05	0.073	yes	down	c71182_g4_i2	798	_	_	_	_	_	_
c54965_g1	3.65	0.31	-3.19	2.75e-05	0.0822	yes	down	c54965_g1_i1	1847	_	_	_	_	_	_
c119017_g1	198.16	0.1	-9.99	4.6e-05	0.131	yes	down	c119017_g1_i1	1438	_	_	_	K10351	MYL2	path:ko04260;path:ko04261;path:ko04510;path:ko04530;path:ko04670;path:ko04810;path:ko05410;path:ko05414
c62321_g1	0.42	0.06	-1.72	5.42e-05	0.145	yes	down	c62321_g1_i1	3218	_	_	_	_	_	_
c63429_g1	7.14	0.61	-3.35	5.66e-05	0.145	yes	down	c63429_g1_i1	698	_	_	_	_	_	_
c67585_g2	1.74	0	-4.2	5.99e-05	0.145	yes	down	c67585_g2_i2	2303	_	_	_	_	_	_
c54755_g1	279.72	22.95	-3.6	6.1e-05	0.145	yes	down	c54755_g1_i1	1157	GO:0031005|filamin binding;	GO:0006950|response to stress;	GO:0005634|nucleus;GO:0015629|actin cytoskeleton;GO:0005739|mitochondrion;	K09546	HSPB7	_
c61561_g5	208.9	0.05	-10.48	6.82e-05	0.155	yes	down	c61561_g5_i1	1226	GO:0003779|actin binding;GO:0005524|ATP binding;GO:0003774|motor activity;	GO:0008152|metabolic process;	GO:0016459|myosin complex;	K17751	MYH6_7	path:ko04260;path:ko04261;path:ko04530;path:ko05416
c60312_g2	0.47	0.01	-2.32	7.4e-05	0.16	yes	down	c60312_g2_i1	1213	_	_	_	_	_	_
c61561_g2	256.03	0.09	-10.43	7.61e-05	0.16	yes	down	c61561_g2_i1	476	_	_	_	K17751	MYH6_7	path:ko04260;path:ko04261;path:ko04530;path:ko05416
c61561_g3	156.43	0.11	-9.56	7.95e-05	0.161	yes	down	c61561_g3_i1	1567	GO:0003779|actin binding;GO:0005524|ATP binding;GO:0003774|motor activity;	GO:0008152|metabolic process;	GO:0016459|myosin complex;	K17751	MYH6_7	path:ko04260;path:ko04261;path:ko04530;path:ko05416
c68368_g1	26.06	10.04	-1.37	9.19e-05	0.174	yes	down	c68368_g1_i1	4095	GO:0055056|D-glucose transmembrane transporter activity;GO:0033300|dehydroascorbic acid transporter activity;	GO:0055085|transmembrane transport;GO:0044281|small molecule metabolic process;GO:0015758|glucose transport;GO:0070837|dehydroascorbic acid transport;GO:0005975|carbohydrate metabolic process;	GO:0016021|integral component of membrane;GO:0002080|acrosomal membrane;GO:0005886|plasma membrane;	K08142	SLC2A3, GLUT3	_
c67746_g1	4.75	0.06	-4.95	0.000101	0.184	yes	down	c67746_g1_i1	1517	_	_	_	_	_	_
c62440_g1	16.27	0	-7.35	0.000107	0.189	yes	down	c62440_g1_i1	901	_	_	_	_	_	_
c61561_g6	112.58	0.1	-9.11	0.00011	0.189	yes	down	c61561_g6_i1	605	GO:0003779|actin binding;GO:0005524|ATP binding;GO:0003774|motor activity;	GO:0008152|metabolic process;	GO:0016459|myosin complex;	K17751	MYH6_7	path:ko04260;path:ko04261;path:ko04530;path:ko05416
c63601_g1	0.82	0.09	-2.29	0.000116	0.189	yes	down	c63601_g1_i1	1627	_	_	_	K05500	INHA	_
c68862_g3	21.34	2.03	-3.33	0.00013	0.189	yes	down	c68862_g3_i1	1264	_	_	_	_	_	_
c66160_g1	3.58	0	-5.2	0.00013	0.189	yes	down	c66160_g1_i3	1729	_	_	_	_	_	_
c65796_g2	6.43	0.42	-3.66	0.000131	0.189	yes	down	c65796_g2_i1	406	_	_	_	_	_	_
c63058_g1	3.95	0.06	-4.63	0.000133	0.189	yes	down	c63058_g1_i1	1318	GO:0016627|oxidoreductase activity, acting on the CH-CH group of donors;	GO:0055114|oxidation-reduction process;GO:0006629|lipid metabolic process;	GO:0016021|integral component of membrane;GO:0005737|cytoplasm;	_	_	_
c62755_g1	11.13	0.22	-5.14	0.000133	0.189	yes	down	c62755_g1_i7	437	_	_	_	_	_	_
c70846_g10	26.85	0.89	-4.77	0.000138	0.191	yes	down	c70846_g10_i1	480	_	_	_	_	_	_
c67585_g3	2.96	0.01	-4.74	0.000159	0.216	yes	down	c67585_g3_i1	2358	_	_	_	_	_	_
c63884_g1	0.85	0	-3.25	0.000189	0.249	yes	down	c63884_g1_i1	1220	_	_	_	_	_	_
c62057_g1	0.63	0.04	-2.34	0.000195	0.251	yes	down	c62057_g1_i1	1557	_	_	_	_	_	_
c52895_g1	5.65	0	-5.85	0.000241	0.291	yes	down	c52895_g1_i1	833	_	_	_	_	_	_
c56033_g1	0.75	0.01	-2.89	0.000246	0.291	yes	down	c56033_g1_i3	1375	_	_	_	_	_	_
c52945_g1	183.28	66.61	-1.46	0.000264	0.303	yes	down	c52945_g1_i1	1374	GO:0003677|DNA binding;GO:0003714|transcription corepressor activity;GO:0070412|R-SMAD binding;GO:0002039|p53 binding;GO:0042826|histone deacetylase binding;GO:0001105|RNA polymerase II transcription coactivator activity;GO:0001085|RNA polymerase II transcription factor binding;GO:0031432|titin binding;	GO:0035690|cellular response to drug;GO:0071260|cellular response to mechanical stimulus;GO:0071222|cellular response to lipopolysaccharide;GO:0071356|cellular response to tumor necrosis factor;GO:0055008|cardiac muscle tissue morphogenesis;GO:0071560|cellular response to transforming growth factor beta stimulus;GO:0043065|positive regulation of apoptotic process;GO:0071347|cellular response to i…	GO:0005667|transcription factor complex;GO:0005829|cytosol;GO:0031674|I band;GO:0000118|histone deacetylase complex;	_	_	_
c63438_g2	23.66	8.68	-1.44	0.000295	0.329	yes	down	c63438_g2_i1	1741	_	_	_	_	_	_
c67585_g1	2.37	0.02	-4.39	0.000315	0.33	yes	down	c67585_g1_i3	1161	_	_	_	_	_	_
c69399_g3	5.74	0.16	-4.51	0.000331	0.33	yes	down	c69399_g3_i4	411	_	_	_	_	_	_
c56749_g3	7.3	0.78	-3.07	0.000332	0.33	yes	down	c56749_g3_i1	1881	_	_	_	_	_	_
c70324_g1	3.9	1.2	-1.62	0.000338	0.33	yes	down	c70324_g1_i4	1968	_	_	_	_	_	_
c65784_g1	0.96	0	-3.41	0.00034	0.33	yes	down	c65784_g1_i1	1483	_	_	_	_	_	_
c64989_g1	31.37	3.33	-3.2	0.000342	0.33	yes	down	c64989_g1_i1	611	_	_	_	K06491	NCAM	path:ko04514;path:ko05020
c72502_g1	11.84	0.02	-6.59	0.000372	0.347	yes	down	c72502_g1_i1	1352	GO:0042805|actinin binding;GO:0008270|zinc ion binding;GO:0008307|structural constituent of muscle;GO:0031433|telethonin binding;	GO:0003300|cardiac muscle hypertrophy;GO:0002026|regulation of the force of heart contraction;GO:0060048|cardiac muscle contraction;GO:0033365|protein localization to organelle;GO:0006874|cellular calcium ion homeostasis;GO:0035995|detection of muscle stretch;GO:0055003|cardiac myofibril assembly;	GO:0030018|Z disc;	K09377	CSRP	_
c57056_g2	16.76	0.05	-6.8	0.000373	0.347	yes	down	c57056_g2_i1	653	_	_	_	_	_	_
c59962_g2	0.5	0.03	-2.26	0.00042	0.385	yes	down	c59962_g2_i1	1410	_	_	_	_	_	_
c70332_g1	13.65	2.98	-2.16	0.000504	0.441	yes	down	c70332_g1_i5	1193	_	_	_	_	_	_
c65451_g2	339.07	11.03	-4.93	0.000522	0.446	yes	down	c65451_g2_i1	2116	_	_	_	K01672	E4.2.1.1	path:ko00910
c59875_g1	0.37	0.01	-2.1	0.000526	0.446	yes	down	c59875_g1_i1	1900	_	_	_	_	_	_
c56695_g1	3.37	0	-5.12	0.000535	0.447	yes	down	c56695_g1_i2	584	_	_	_	_	_	_
c63645_g1	3.17	0.11	-3.96	0.000557	0.459	yes	down	c63645_g1_i1	4866	_	_	_	_	_	_
c45943_g1	1.01	0	-3.48	0.000611	0.491	yes	down	c45943_g1_i2	609	_	_	GO:0005737|cytoplasm;	_	_	_
c67380_g1	47.11	21.58	-1.12	0.000613	0.491	yes	down	c67380_g1_i1	2885	GO:0003779|actin binding;	GO:0035025|positive regulation of Rho protein signal transduction;	_	_	_	_
c56347_g1	15.86	1.45	-3.37	0.000642	0.5	yes	down	c56347_g1_i1	1123	_	_	_	_	_	_
c68088_g2	0.76	0.01	-2.94	0.000657	0.505	yes	down	c68088_g2_i1	1344	_	_	_	_	_	_
c65451_g1	48.58	1.01	-5.46	0.00068	0.515	yes	down	c65451_g1_i1	2632	_	_	_	_	_	_
c62453_g1	1.18	0.12	-2.54	0.000689	0.515	yes	down	c62453_g1_i1	2260	_	_	_	_	_	_
c67813_g1	2.08	0.62	-1.59	0.000743	0.526	yes	down	c67813_g1_i1	2091	_	_	_	_	_	_
c52128_g1	41.81	18.67	-1.16	0.000749	0.526	yes	down	c52128_g1_i1	1389	GO:0046875|ephrin receptor binding;GO:0015079|potassium ion transmembrane transporter activity;GO:0005372|water transmembrane transporter activity;	GO:0030335|positive regulation of cell migration;GO:0003094|glomerular filtration;GO:0072230|metanephric proximal straight tubule development;GO:0048593|camera-type eye morphogenesis;GO:0019233|sensory perception of pain;GO:0051458|corticotropin secretion;GO:0085018|maintenance of symbiont-containing vacuole by host;GO:0007165|signal transduction;GO:0044241|lipid digestion;GO:0072239|metanephric …	GO:0016323|basolateral plasma membrane;GO:0016324|apical plasma membrane;GO:0005903|brush border;GO:0020003|symbiont-containing vacuole;GO:0016021|integral component of membrane;GO:0030424|axon;GO:0070062|extracellular vesicular exosome;	K09864	AQP1	path:ko04924;path:ko04964;path:ko04976
c65910_g1	4.87	0.76	-2.52	0.000749	0.526	yes	down	c65910_g1_i3	4135	_	_	_	_	_	_
c50447_g1	1.15	0.03	-3.27	0.000749	0.526	yes	down	c50447_g1_i1	737	_	_	_	_	_	_
c66477_g2	1.05	0.01	-3.37	0.000791	0.548	yes	down	c66477_g2_i2	1328	_	_	_	_	_	_
c70756_g2	2.12	0.44	-2.03	0.000832	0.553	yes	down	c70756_g2_i1	1283	_	_	_	K00272	DDO	path:ko00250;path:ko04146
c56924_g1	3.62	0.05	-4.66	0.000853	0.553	yes	down	c56924_g1_i1	1179	_	_	_	K09290	TPM3	path:ko04260;path:ko04261;path:ko05200;path:ko05216;path:ko05410;path:ko05414
c64460_g5	1.66	0.34	-2.01	0.000871	0.553	yes	down	c64460_g5_i2	1851	_	_	_	K04241	UTS2R	path:ko04080
c52847_g1	1.69	0.04	-3.72	0.000881	0.553	yes	down	c52847_g1_i2	1345	_	_	_	_	_	_
c59929_g1	1.39	0	-3.9	0.000885	0.553	yes	down	c59929_g1_i1	1165	_	_	_	_	_	_
c46741_g1	7.71	0.75	-3.21	0.000981	0.597	yes	down	c46741_g1_i1	925	_	_	_	K15494	PPP1R1B, DARPP32	path:ko04024;path:ko04728;path:ko05030;path:ko05031;path:ko05034
c68947_g4	4.93	0.31	-3.62	0.000999	0.597	yes	down	c68947_g4_i1	2142	_	_	_	_	_	_
c47384_g2	5.09	0.2	-4.13	0.001	0.597	yes	down	c47384_g2_i1	1602	_	_	_	_	_	_
c55667_g1	4.41	0.96	-2.09	0.00103	0.599	yes	down	c55667_g1_i1	1519	_	_	_	_	_	_
c68059_g1	6.05	1.38	-2.05	0.00106	0.608	yes	down	c68059_g1_i5	5220	GO:0005254|chloride channel activity;	GO:0043271|negative regulation of ion transport;GO:1902476|chloride transmembrane transport;	_	K13880	BEST3, VMD2L3	_
c66246_g1	0.42	0.06	-1.73	0.0011	0.617	yes	down	c66246_g1_i2	2038	_	_	_	_	_	_
c60644_g1	201.75	50.59	-1.99	0.0011	0.617	yes	down	c60644_g1_i2	5345	_	_	_	K03257	EIF4A	path:ko03013
c66888_g1	25.21	6.09	-2.03	0.00111	0.617	yes	down	c66888_g1_i3	488	_	_	_	K10377	SYNC1	_
c59539_g1	0.76	0.06	-2.46	0.00118	0.649	yes	down	c59539_g1_i1	2919	_	_	_	_	_	_
c69397_g4	50.27	6.47	-2.94	0.0012	0.649	yes	down	c69397_g4_i1	1143	GO:0000287|magnesium ion binding;GO:0003875|ADP-ribosylarginine hydrolase activity;	GO:0051725|protein de-ADP-ribosylation;	_	_	_	_
c54813_g1	0.35	0.02	-1.92	0.00124	0.664	yes	down	c54813_g1_i1	1262	_	_	_	_	_	_
c39484_g2	4.88	0.57	-2.9	0.00125	0.664	yes	down	c39484_g2_i1	2862	_	_	_	_	_	_
c67482_g1	42.85	6.98	-2.6	0.00127	0.667	yes	down	c67482_g1_i2	3603	_	_	_	K05853	ATP2A	path:ko04020;path:ko04022;path:ko04972;path:ko05010
c65626_g1	5.31	0.54	-3.09	0.00128	0.667	yes	down	c65626_g1_i1	733	_	_	_	_	_	_
c69039_g4	29.19	0.5	-5.61	0.0013	0.667	yes	down	c69039_g4_i4	1036	_	_	_	_	_	_
c67528_g2	1.78	0.13	-3.05	0.0013	0.667	yes	down	c67528_g2_i1	3324	_	_	_	_	_	_
c55897_g1	9.65	2.65	-1.83	0.0014	0.704	yes	down	c55897_g1_i1	490	_	_	_	_	_	_
c67180_g1	4.37	0.14	-4.23	0.00141	0.704	yes	down	c67180_g1_i9	886	_	_	_	_	_	_
c63795_g1	0.53	0.07	-1.88	0.00141	0.704	yes	down	c63795_g1_i2	1318	_	_	_	_	_	_
c51054_g5	0.85	0	-3.24	0.00143	0.707	yes	down	c51054_g5_i1	1366	_	_	_	_	_	_
c62161_g1	2.48	0.27	-2.79	0.00145	0.707	yes	down	c62161_g1_i1	1394	_	_	_	_	_	_
c61430_g2	0.47	0.02	-2.25	0.00146	0.707	yes	down	c61430_g2_i1	923	_	_	_	_	_	_
c51054_g4	0.81	0	-3.18	0.00147	0.707	yes	down	c51054_g4_i1	1402	_	_	_	_	_	_
c55648_g2	0.49	0.02	-2.27	0.00151	0.711	yes	down	c55648_g2_i1	954	_	_	_	_	_	_
c58064_g1	2.95	0.44	-2.51	0.00153	0.712	yes	down	c58064_g1_i2	617	_	_	_	_	_	_
c99671_g1	0.45	0	-2.45	0.00154	0.712	yes	down	c99671_g1_i1	1013	GO:0004735|pyrroline-5-carboxylate reductase activity;	GO:0006525|arginine metabolic process;GO:0006561|proline biosynthetic process;GO:0055114|oxidation-reduction process;	_	_	_	_
c66543_g4	0.49	0.05	-2.01	0.00166	0.761	yes	down	c66543_g4_i1	3283	_	_	_	_	_	_
c68889_g3	2.17	0.32	-2.42	0.00174	0.774	yes	down	c68889_g3_i1	3851	_	_	_	K15596	CDK18, PCTK3	_
c70960_g1	1.51	0.42	-1.65	0.00174	0.774	yes	down	c70960_g1_i1	1985	_	_	_	_	_	_
c70846_g4	147.42	27.72	-2.41	0.00177	0.779	yes	down	c70846_g4_i1	902	_	_	_	_	_	_
c67343_g1	0.39	0.08	-1.43	0.00178	0.779	yes	down	c67343_g1_i1	2997	_	_	_	_	_	_
c82117_g1	0.35	0.01	-2.01	0.00182	0.79	yes	down	c82117_g1_i1	1702	_	_	_	_	_	_
c64643_g1	4.03	0.51	-2.76	0.00187	0.801	yes	down	c64643_g1_i1	2818	_	_	_	_	_	_
c55898_g1	0.75	0.03	-2.72	0.00195	0.819	yes	down	c55898_g1_i2	1149	_	_	_	_	_	_
c64142_g1	0.87	0	-3.27	0.00201	0.834	yes	down	c64142_g1_i1	1192	_	_	_	_	_	_
c51054_g1	0.93	0	-3.36	0.00201	0.834	yes	down	c51054_g1_i1	1137	_	_	_	_	_	_
c101108_g1	0.39	0	-2.28	0.00207	0.844	yes	down	c101108_g1_i1	859	_	_	_	_	_	_
c52623_g1	0.66	0.01	-2.8	0.00207	0.844	yes	down	c52623_g1_i1	1896	GO:0004994|somatostatin receptor activity;	GO:0038170|somatostatin signaling pathway;GO:0042593|glucose homeostasis;GO:0050796|regulation of insulin secretion;GO:0007268|synaptic transmission;GO:0007187|G-protein coupled receptor signaling pathway, coupled to cyclic nucleotide second messenger;	GO:0016021|integral component of membrane;GO:0005886|plasma membrane;	K04221	SSTR5	path:ko04024;path:ko04080
c59727_g1	5.76	1.03	-2.38	0.00209	0.844	yes	down	c59727_g1_i1	481	_	_	_	_	_	_
c61439_g2	0.58	0.08	-1.96	0.00209	0.844	yes	down	c61439_g2_i1	3641	_	_	_	_	_	_
c54715_g3	0.55	0.01	-2.51	0.00214	0.855	yes	down	c54715_g3_i1	1146	GO:0097110|scaffold protein binding;GO:0086063|voltage-gated sodium channel activity involved in SA node cell action potential;	GO:0014070|response to organic cyclic compound;GO:0035725|sodium ion transmembrane transport;GO:0034765|regulation of ion transmembrane transport;GO:0086046|membrane depolarization during SA node cell action potential;GO:0086091|regulation of heart rate by cardiac conduction;GO:0019233|sensory perception of pain;GO:0003231|cardiac ventricle development;GO:0086004|regulation of cardiac muscle cell…	GO:0030315|T-tubule;GO:0009986|cell surface;GO:0001518|voltage-gated sodium channel complex;GO:0014704|intercalated disc;	K04838	SCN5A	path:ko04261
c53175_g1	26.45	10.86	-1.28	0.0022	0.863	yes	down	c53175_g1_i1	1737	_	_	_	K04734	NFKBIA	path:ko04024;path:ko04062;path:ko04064;path:ko04210;path:ko04380;path:ko04620;path:ko04621;path:ko04622;path:ko04623;path:ko04660;path:ko04662;path:ko04668;path:ko04722;path:ko04920;path:ko04931;path:ko05120;path:ko05131;path:ko05134;path:ko05140;path:ko05142;path:ko05145;path:ko05160;path:ko05161;path:ko05162;path:ko05164;path:ko05166;path:ko05168;path:ko05169;path:ko05200;path:ko05203;path:ko05…
c59279_g1	12.94	3.18	-1.99	0.0022	0.863	yes	down	c59279_g1_i1	2364	GO:0015464|acetylcholine receptor activity;GO:0042166|acetylcholine binding;GO:0004889|acetylcholine-activated cation-selective channel activity;	GO:0007528|neuromuscular junction development;GO:0034220|ion transmembrane transport;GO:0048630|skeletal muscle tissue growth;GO:0007274|neuromuscular synaptic transmission;GO:0019228|neuronal action potential;GO:0003009|skeletal muscle contraction;GO:0007165|signal transduction;GO:0006812|cation transport;GO:0046716|muscle cell cellular homeostasis;GO:0070050|neuron cellular homeostasis;GO:00509…	GO:0031594|neuromuscular junction;GO:0030054|cell junction;GO:0045211|postsynaptic membrane;GO:0005892|acetylcholine-gated channel complex;GO:0009986|cell surface;	K04803	CHRNA1	path:ko04080
c52847_g3	1.54	0.11	-2.99	0.00223	0.869	yes	down	c52847_g3_i1	1864	_	_	_	_	_	_
c68947_g1	14.38	1.29	-3.38	0.00226	0.875	yes	down	c68947_g1_i1	4944	GO:0008270|zinc ion binding;GO:0004181|metallocarboxypeptidase activity;	GO:0006508|proteolysis;	_	_	_	_
c63516_g5	1655.05	232.9	-2.83	0.00229	0.88	yes	down	c63516_g5_i3	1606	GO:0003779|actin binding;	GO:0043462|regulation of ATPase activity;	_	K10374	TPM2	path:ko04260;path:ko04261;path:ko05410;path:ko05414
c66567_g2	19.01	5.07	-1.89	0.00235	0.898	yes	down	c66567_g2_i3	1258	_	_	_	_	_	_
c56620_g1	0.8	0.15	-1.83	0.00242	0.915	yes	down	c56620_g1_i1	1474	_	_	_	_	_	_
c53051_g1	0.35	0.04	-1.68	0.00245	0.915	yes	down	c53051_g1_i1	1784	_	_	_	_	_	_
c82573_g1	6.08	1.37	-2.07	0.00247	0.918	yes	down	c82573_g1_i1	1156	_	_	_	_	_	_
c56720_g3	100.16	35.78	-1.48	0.00249	0.919	yes	down	c56720_g3_i4	6370	GO:0004872|receptor activity;	GO:0046330|positive regulation of JNK cascade;GO:0051092|positive regulation of NF-kappaB transcription factor activity;	GO:0005887|integral component of plasma membrane;	K05163	EDA2R, TNFRSF27, XEDAR	path:ko04060
c57056_g1	3.68	0.05	-4.68	0.00251	0.919	yes	down	c57056_g1_i1	682	_	_	_	_	_	_
c59426_g1	0.98	0	-3.44	0.00253	0.921	yes	down	c59426_g1_i1	998	_	_	_	_	_	_
c47311_g2	5.03	0.51	-3.07	0.00265	0.95	yes	down	c47311_g2_i1	666	_	_	_	_	_	_
c61867_g1	1.38	0.18	-2.4	0.00267	0.95	yes	down	c61867_g1_i2	1768	_	GO:0030889|negative regulation of B cell proliferation;GO:0001782|B cell homeostasis;	GO:0009897|external side of plasma membrane;GO:0005887|integral component of plasma membrane;	K05150	TNFRSF13B, TACI	path:ko04060;path:ko04672;path:ko05340
c12251_g1	0.5	0.04	-2.09	0.00268	0.95	yes	down	c12251_g1_i1	912	_	_	_	_	_	_
c58927_g1	1.23	0.38	-1.47	0.00271	0.956	yes	down	c58927_g1_i1	1981	_	_	_	K04415	MAP3K8, COT	path:ko04010;path:ko04620;path:ko04660;path:ko04668
c59253_g1	1.74	0.38	-1.93	0.00274	0.961	yes	down	c59253_g1_i1	891	_	_	_	_	_	_
c40984_g2	0.51	0.01	-2.47	0.00277	0.961	yes	down	c40984_g2_i1	1754	_	_	_	_	_	_
c67180_g2	0.42	0.02	-2.14	0.00284	0.971	yes	down	c67180_g2_i1	2824	_	_	_	_	_	_
c60496_g1	0.39	0	-2.3	0.00287	0.971	yes	down	c60496_g1_i1	1582	_	_	_	_	_	_
c65247_g2	2.11	0.84	-1.24	0.00293	0.979	yes	down	c65247_g2_i4	6518	_	_	_	K08635	MMEL1	_
c64702_g1	3.13	0.92	-1.67	0.00302	0.997	yes	down	c64702_g1_i1	3493	_	_	GO:0016021|integral component of membrane;	K06710	ICOSLG, ICOSL	path:ko04514;path:ko04672
c66543_g5	44.01	15.56	-1.49	0.00303	0.997	yes	down	c66543_g5_i1	6664	_	_	_	K01280	TPP2	_
c64190_g1	2.1	0	-4.46	0.00306	0.999	yes	down	c64190_g1_i1	529	_	_	_	_	_	_
c47485_g1	7.5	1.9	-1.92	0.00312	1	yes	down	c47485_g1_i1	1713	_	_	_	_	_	_
c53215_g1	0.95	0	-3.39	0.0032	1	yes	down	c53215_g1_i2	1663	_	_	_	_	_	_
c55053_g1	1.33	0.21	-2.18	0.00322	1	yes	down	c55053_g1_i1	888	_	_	_	_	_	_
c23149_g1	0.34	0	-2.13	0.00322	1	yes	down	c23149_g1_i2	1034	_	_	_	_	_	_
c56627_g1	12.08	3.37	-1.81	0.00329	1	yes	down	c56627_g1_i1	2105	GO:0005112|Notch binding;	GO:0010955|negative regulation of protein processing;GO:0022008|neurogenesis;GO:0070059|intrinsic apoptotic signaling pathway in response to endoplasmic reticulum stress;GO:0045746|negative regulation of Notch signaling pathway;	GO:0005829|cytosol;GO:0005802|trans-Golgi network;	K07232	chaC	_
c64910_g1	3.13	0.5	-2.42	0.00342	1	yes	down	c64910_g1_i2	1666	_	_	_	_	_	_
c67332_g1	0.82	0.09	-2.27	0.00345	1	yes	down	c67332_g1_i1	6932	_	_	_	_	_	_
c53858_g1	0.64	0.03	-2.52	0.00353	1	yes	down	c53858_g1_i1	770	_	_	_	_	_	_
c51054_g2	0.68	0	-2.96	0.00354	1	yes	down	c51054_g2_i1	1145	_	_	_	_	_	_
c19980_g1	7.08	1.99	-1.78	0.00363	1	yes	down	c19980_g1_i2	1694	_	_	_	_	_	_
c70081_g4	6.98	0.72	-3.12	0.00365	1	yes	down	c70081_g4_i2	2452	_	_	_	_	_	_
c58112_g1	0.63	0	-2.87	0.00372	1	yes	down	c58112_g1_i1	853	_	_	_	_	_	_
c57718_g2	3.35	0.21	-3.46	0.00373	1	yes	down	c57718_g2_i1	819	_	_	_	_	_	_
c67230_g1	24.01	11.09	-1.11	0.0038	1	yes	down	c67230_g1_i1	2201	GO:0043565|sequence-specific DNA binding;GO:0003700|sequence-specific DNA binding transcription factor activity;	GO:0006355|regulation of transcription, DNA-templated;GO:0035914|skeletal muscle cell differentiation;GO:0045604|regulation of epidermal cell differentiation;	GO:0005634|nucleus;GO:0005667|transcription factor complex;	K09037	MAFF_G_K	_
c58189_g1	0.63	0.04	-2.43	0.00381	1	yes	down	c58189_g1_i1	755	_	_	_	_	_	_
c73159_g1	1.11	0.06	-2.94	0.00382	1	yes	down	c73159_g1_i1	2397	_	_	_	_	_	_
c54386_g1	103.82	49.7	-1.06	0.00384	1	yes	down	c54386_g1_i1	1991	GO:0003676|nucleic acid binding;GO:0046872|metal ion binding;	GO:0000902|cell morphogenesis;GO:0051247|positive regulation of protein metabolic process;GO:0043249|erythrocyte maturation;GO:0036003|positive regulation of transcription from RNA polymerase II promoter in response to stress;GO:0035264|multicellular organism growth;GO:0071499|cellular response to laminar fluid shear stress;GO:0060509|Type I pneumocyte differentiation;	GO:0005634|nucleus;	K17845	KLF2	path:ko04068
c54211_g1	0.42	0.04	-1.92	0.00392	1	yes	down	c54211_g1_i1	1092	_	_	_	_	_	_
c95973_g1	0.48	0	-2.55	0.00394	1	yes	down	c95973_g1_i1	1071	_	_	_	K09224	ZIC1	_
c52493_g1	0.62	0.02	-2.56	0.00405	1	yes	down	c52493_g1_i1	923	_	_	_	_	_	_
c65577_g1	0.75	0.2	-1.5	0.00407	1	yes	down	c65577_g1_i7	2482	_	_	_	_	_	_
c61836_g1	2.95	0.82	-1.72	0.00414	1	yes	down	c61836_g1_i2	1736	GO:0004725|protein tyrosine phosphatase activity;GO:0019901|protein kinase binding;	GO:0035335|peptidyl-tyrosine dephosphorylation;GO:0006570|tyrosine metabolic process;	GO:0005634|nucleus;GO:0005737|cytoplasm;	K04458	PTPRR	path:ko04010
c73685_g1	1.23	0	-3.74	0.00415	1	yes	down	c73685_g1_i1	747	_	_	_	_	_	_
c121222_g1	0.44	0.01	-2.29	0.00417	1	yes	down	c121222_g1_i1	1600	_	_	_	_	_	_
c83920_g1	0.25	0	-1.79	0.00418	1	yes	down	c83920_g1_i1	1372	_	_	_	_	_	_
c68370_g1	1.08	0	-3.56	0.00418	1	yes	down	c68370_g1_i1	564	_	_	_	_	_	_
c51872_g2	0.71	0.03	-2.61	0.0042	1	yes	down	c51872_g2_i2	701	_	_	_	_	_	_
c56542_g1	1.27	0.42	-1.39	0.00424	1	yes	down	c56542_g1_i2	686	_	_	_	_	_	_
c52317_g2	0.35	0	-2.17	0.00427	1	yes	down	c52317_g2_i1	872	_	_	_	_	_	_
c103141_g1	50.83	0.92	-5.65	0.00434	1	yes	down	c103141_g1_i1	270	GO:0003779|actin binding;GO:0005524|ATP binding;GO:0003774|motor activity;	GO:0008152|metabolic process;	GO:0016459|myosin complex;	K10352	MYH	path:ko04530
c52847_g2	0.56	0.01	-2.63	0.00435	1	yes	down	c52847_g2_i1	1888	_	_	_	_	_	_
c70911_g1	23.25	7.93	-1.54	0.00437	1	yes	down	c70911_g1_i1	406	_	GO:0007266|Rho protein signal transduction;GO:0031274|positive regulation of pseudopodium assembly;GO:0008360|regulation of cell shape;	GO:0015630|microtubule cytoskeleton;GO:0015629|actin cytoskeleton;GO:0005737|cytoplasm;	_	_	_
c43580_g1	4.03	0.2	-3.8	0.00442	1	yes	down	c43580_g1_i1	1028	_	_	_	_	_	_
c56290_g2	2.93	0.44	-2.48	0.00446	1	yes	down	c56290_g2_i1	2164	GO:0003723|RNA binding;GO:0008270|zinc ion binding;GO:0005198|structural molecule activity;	GO:0007155|cell adhesion;GO:0010631|epithelial cell migration;	GO:0015629|actin cytoskeleton;GO:0048471|perinuclear region of cytoplasm;	K18741	NANOS1, NOS1	_
c51882_g2	0.45	0	-2.45	0.00461	1	yes	down	c51882_g2_i1	711	GO:0042978|ornithine decarboxylase activator activity;GO:0003824|catalytic activity;	GO:0006591|ornithine metabolic process;GO:0043085|positive regulation of catalytic activity;GO:0006596|polyamine biosynthetic process;	GO:0005739|mitochondrion;	K01583	E4.1.1.19	path:ko00330;path:ko01100
c62872_g4	0.77	0.08	-2.24	0.00466	1	yes	down	c62872_g4_i2	1196	_	_	_	_	_	_
c60857_g1	25.8	10.19	-1.33	0.00472	1	yes	down	c60857_g1_i1	2112	_	_	_	K01581	E4.1.1.17, ODC1, speC, speF	path:ko00330;path:ko00480;path:ko01100;path:ko01110;path:ko01130
c66274_g6	0.32	0.05	-1.49	0.00476	1	yes	down	c66274_g6_i1	1642	_	_	_	_	_	_
c46724_g1	0.7	0	-3	0.00477	1	yes	down	c46724_g1_i1	880	_	_	_	_	_	_
c41296_g4	0.55	0	-2.71	0.00481	1	yes	down	c41296_g4_i1	603	_	_	_	_	_	_
c50822_g1	0.38	0.04	-1.83	0.00481	1	yes	down	c50822_g1_i2	1513	_	_	_	_	_	_
c61187_g1	0.85	0.19	-1.71	0.00481	1	yes	down	c61187_g1_i1	1379	_	_	_	_	_	_
c64470_g2	1.73	0.32	-2.12	0.00497	1	yes	down	c64470_g2_i1	1745	_	_	_	_	_	_
c61404_g1	2.3	0.29	-2.63	0.00498	1	yes	down	c61404_g1_i1	896	_	_	_	K06496	SELP	path:ko04514;path:ko05144;path:ko05150
c65668_g1	2.9	0.41	-2.57	0.005	1	yes	down	c65668_g1_i2	1256	_	_	_	_	_	_
c54570_g1	3.56	0.92	-1.84	0.00511	1	yes	down	c54570_g1_i1	604	_	_	_	_	_	_
c112510_g1	0.37	0.01	-2.04	0.00515	1	yes	down	c112510_g1_i1	1190	GO:0097110|scaffold protein binding;GO:0086063|voltage-gated sodium channel activity involved in SA node cell action potential;	GO:0014070|response to organic cyclic compound;GO:0035725|sodium ion transmembrane transport;GO:0034765|regulation of ion transmembrane transport;GO:0086046|membrane depolarization during SA node cell action potential;GO:0086091|regulation of heart rate by cardiac conduction;GO:0019233|sensory perception of pain;GO:0003231|cardiac ventricle development;GO:0086004|regulation of cardiac muscle cell…	GO:0030315|T-tubule;GO:0009986|cell surface;GO:0001518|voltage-gated sodium channel complex;GO:0014704|intercalated disc;	K04838	SCN5A	path:ko04261
c55050_g1	1.14	0.13	-2.4	0.00528	1	yes	down	c55050_g1_i1	1218	_	_	_	_	_	_
c101524_g1	1.01	0	-3.48	0.00528	1	yes	down	c101524_g1_i1	786	_	_	_	_	_	_
c61832_g1	0.55	0.03	-2.29	0.00542	1	yes	down	c61832_g1_i1	2271	_	_	_	_	_	_
c59072_g2	1.02	0.11	-2.4	0.00546	1	yes	down	c59072_g2_i1	1809	_	_	_	_	_	_
c64460_g2	5.11	0	-5.7	0.00549	1	yes	down	c64460_g2_i1	353	_	_	_	_	_	_
c58491_g1	75.46	9.97	-2.91	0.00555	1	yes	down	c58491_g1_i2	207	_	_	_	_	_	_
c43334_g2	0.45	0.04	-1.99	0.00556	1	yes	down	c43334_g2_i1	999	_	_	_	_	_	_
c62085_g1	7.12	3.12	-1.16	0.00558	1	yes	down	c62085_g1_i1	1934	GO:0002020|protease binding;GO:0005543|phospholipid binding;	GO:0051897|positive regulation of protein kinase B signaling;GO:0007596|blood coagulation;GO:0010641|positive regulation of platelet-derived growth factor receptor signaling pathway;GO:0002541|activation of plasma proteins involved in acute inflammatory response;GO:0006919|activation of cysteine-type endopeptidase activity involved in apoptotic process;GO:0001938|positive regulation of endothelia…	GO:0031012|extracellular matrix;GO:0005615|extracellular space;GO:0009986|cell surface;GO:0016021|integral component of membrane;	K03901	F3, CD142	path:ko04610;path:ko04933
c69947_g1	16.59	7.1	-1.21	0.00563	1	yes	down	c69947_g1_i1	3177	_	_	_	_	_	_
c62753_g1	1.78	0.36	-2.03	0.00566	1	yes	down	c62753_g1_i1	702	_	_	_	_	_	_
c63671_g1	12.36	0.2	-5.38	0.00569	1	yes	down	c63671_g1_i5	212	_	_	_	_	_	_
c59194_g1	259.74	127.51	-1.03	0.00581	1	yes	down	c59194_g1_i1	1236	_	_	_	K08270	DDIT4, REDD1	path:ko04150;path:ko04151;path:ko05206
c60151_g1	0.83	0.11	-2.15	0.0059	1	yes	down	c60151_g1_i4	941	_	_	_	_	_	_
c68229_g1	1.22	0.25	-1.9	0.00593	1	yes	down	c68229_g1_i1	3262	GO:0017080|sodium channel regulator activity;	GO:0006814|sodium ion transport;	GO:0001518|voltage-gated sodium channel complex;	K04847	SCN3B	_
c121519_g1	0.27	0	-1.89	0.00594	1	yes	down	c121519_g1_i1	1187	_	_	_	_	_	_
c52137_g1	0.38	0	-2.26	0.006	1	yes	down	c52137_g1_i2	850	_	_	_	_	_	_
c58428_g1	5.86	0.32	-3.81	0.00605	1	yes	down	c58428_g1_i3	417	_	_	_	_	_	_
c69595_g1	1.26	0.32	-1.68	0.00608	1	yes	down	c69595_g1_i6	769	_	_	_	_	_	_
c33201_g1	0.97	0	-3.42	0.00619	1	yes	down	c33201_g1_i1	484	_	_	_	K18615	RCSD1, CAPZIP	_
c1226_g1	0.4	0.04	-1.78	0.00624	1	yes	down	c1226_g1_i1	1267	_	_	_	_	_	_
c57718_g1	3.83	0	-5.29	0.00625	1	yes	down	c57718_g1_i1	374	_	_	_	_	_	_
c52744_g1	122.22	59.11	-1.05	0.00632	1	yes	down	c52744_g1_i1	1150	_	_	_	_	_	_
c66075_g1	3.8	0.65	-2.38	0.0064	1	yes	down	c66075_g1_i2	2078	_	_	_	_	_	_
c51054_g3	0.87	0	-3.28	0.0065	1	yes	down	c51054_g3_i1	800	_	_	_	_	_	_
c56122_g1	1.16	0.07	-2.91	0.00652	1	yes	down	c56122_g1_i2	1307	_	_	_	_	_	_
c15092_g1	2.27	0.24	-2.82	0.00657	1	yes	down	c15092_g1_i1	626	_	_	_	_	_	_
c68308_g2	0.46	0.03	-2.14	0.00662	1	yes	down	c68308_g2_i1	771	GO:0004087|carbamoyl-phosphate synthase (ammonia) activity;GO:0005524|ATP binding;GO:0072341|modified amino acid binding;GO:0046872|metal ion binding;	GO:0019433|triglyceride catabolic process;GO:0005980|glycogen catabolic process;GO:0045909|positive regulation of vasodilation;GO:0006543|glutamine catabolic process;GO:0070409|carbamoyl phosphate biosynthetic process;GO:0006560|proline metabolic process;GO:0006525|arginine metabolic process;GO:0050667|homocysteine metabolic process;GO:0046209|nitric oxide metabolic process;	GO:0042645|mitochondrial nucleoid;GO:0005951|carbamoyl-phosphate synthase complex;	K01948	CPS1	path:ko00220;path:ko00250;path:ko00910;path:ko01100;path:ko01120;path:ko01200;path:ko01230
c46359_g1	36.14	9.05	-1.99	0.00665	1	yes	down	c46359_g1_i1	1704	_	_	_	K07845	RRAD, RAD1	_
c52712_g3	0.63	0.05	-2.32	0.00685	1	yes	down	c52712_g3_i1	2177	_	_	_	_	_	_
c39484_g1	4.59	0.78	-2.42	0.00692	1	yes	down	c39484_g1_i1	1881	_	_	_	_	_	_
c65570_g1	4.83	0.63	-2.75	0.00698	1	yes	down	c65570_g1_i1	1623	_	_	_	_	_	_
c66581_g1	4.3	0.95	-2.07	0.00702	1	yes	down	c66581_g1_i1	3952	_	_	_	_	_	_
c69397_g6	20.12	2.84	-2.78	0.00712	1	yes	down	c69397_g6_i1	549	_	_	_	_	_	_
c71264_g1	15.14	5.71	-1.39	0.00712	1	yes	down	c71264_g1_i3	3495	_	_	_	_	_	_
c58720_g2	1.02	0.26	-1.65	0.00714	1	yes	down	c58720_g2_i1	1697	_	_	_	_	_	_
c14969_g1	12.24	0.93	-3.58	0.00719	1	yes	down	c14969_g1_i1	330	_	_	_	_	_	_
c69181_g2	15.5	6	-1.35	0.00721	1	yes	down	c69181_g2_i4	2491	GO:0008270|zinc ion binding;	_	GO:0005622|intracellular;	K12000	TRIM7	_
c65097_g1	1.61	0.14	-2.81	0.00725	1	yes	down	c65097_g1_i2	392	_	_	_	_	_	_
c57106_g1	3.85	0.46	-2.82	0.00729	1	yes	down	c57106_g1_i1	503	_	_	_	_	_	_
c59108_g3	1.71	0.19	-2.64	0.00735	1	yes	down	c59108_g3_i1	667	_	_	_	_	_	_
c61341_g1	0.97	0.06	-2.71	0.00736	1	yes	down	c61341_g1_i2	862	_	_	_	_	_	_
c64987_g2	0.58	0.17	-1.35	0.00747	1	yes	down	c64987_g2_i1	1938	_	_	_	_	_	_
c55558_g2	0.53	0.07	-1.85	0.00761	1	yes	down	c55558_g2_i1	1425	GO:0008743|L-threonine 3-dehydrogenase activity;GO:0050662|coenzyme binding;	GO:0006544|glycine metabolic process;GO:0055114|oxidation-reduction process;GO:0006567|threonine catabolic process;GO:0006563|L-serine metabolic process;	GO:0005739|mitochondrion;	K15789	TDH	path:ko00260
c61639_g1	0.53	0.04	-2.16	0.00769	1	yes	down	c61639_g1_i1	724	_	_	_	_	_	_
c60916_g2	10.16	2.22	-2.14	0.00783	1	yes	down	c60916_g2_i2	2931	GO:0046872|metal ion binding;GO:0003676|nucleic acid binding;	GO:0061351|neural precursor cell proliferation;GO:0070315|G1 to G0 transition involved in cell differentiation;	_	_	_	_
c66115_g1	49.25	18.36	-1.42	0.00785	1	yes	down	c66115_g1_i2	3772	GO:0000831|inositol hexakisphosphate 6-kinase activity;GO:0008440|inositol-1,4,5-trisphosphate 3-kinase activity;	GO:0046488|phosphatidylinositol metabolic process;GO:0006468|protein phosphorylation;GO:0032958|inositol phosphate biosynthetic process;	GO:0005634|nucleus;GO:0005737|cytoplasm;	K07756	IP6K, IHPK	path:ko04070
c57740_g2	14.37	2.18	-2.66	0.00794	1	yes	down	c57740_g2_i2	1088	_	_	_	K04686	PITX2	path:ko04350
c62051_g1	1.27	0.13	-2.6	0.00805	1	yes	down	c62051_g1_i1	1897	_	_	_	_	_	_
c65937_g1	2.57	0.69	-1.76	0.00806	1	yes	down	c65937_g1_i1	1273	_	_	_	_	_	_
c82326_g1	0.38	0.02	-1.99	0.00815	1	yes	down	c82326_g1_i1	1131	_	_	_	_	_	_
c91858_g1	0.24	0	-1.78	0.0082	1	yes	down	c91858_g1_i1	936	_	_	_	_	_	_
c53215_g2	0.55	0.01	-2.51	0.00822	1	yes	down	c53215_g2_i1	1264	GO:0043565|sequence-specific DNA binding;GO:0003700|sequence-specific DNA binding transcription factor activity;	GO:0045944|positive regulation of transcription from RNA polymerase II promoter;	GO:0005634|nucleus;GO:0005667|transcription factor complex;	K09440	SPIC	_
c63975_g1	1.06	0.1	-2.51	0.00822	1	yes	down	c63975_g1_i2	2244	_	_	_	K12382	PSAP, SGP1	path:ko04142
c70544_g4	3.84	1.86	-1.01	0.00839	1	yes	down	c70544_g4_i3	5041	_	_	_	_	_	_
c67077_g1	0.72	0.26	-1.18	0.00845	1	yes	down	c67077_g1_i2	3782	GO:0005249|voltage-gated potassium channel activity;	GO:0071805|potassium ion transmembrane transport;	GO:0008076|voltage-gated potassium channel complex;	K04930	KCNQ5	path:ko04725
c41010_g1	0.36	0.04	-1.7	0.00857	1	yes	down	c41010_g1_i1	996	_	_	_	_	_	_
c46137_g2	1.87	0.2	-2.71	0.00861	1	yes	down	c46137_g2_i1	1802	_	_	_	_	_	_
c53592_g3	0.83	0.1	-2.23	0.00863	1	yes	down	c53592_g3_i1	1508	_	_	_	_	_	_
c65937_g3	2.14	0.65	-1.58	0.00863	1	yes	down	c65937_g3_i9	2347	_	_	_	K14242	NFKBIZ	path:ko05202
c52851_g1	0.3	0	-2.02	0.00866	1	yes	down	c52851_g1_i1	953	_	_	_	_	_	_
c112578_g1	0.27	0	-1.9	0.0087	1	yes	down	c112578_g1_i1	949	_	_	_	_	_	_
c54761_g3	0.77	0.08	-2.26	0.00878	1	yes	down	c54761_g3_i1	1419	GO:0005251|delayed rectifier potassium channel activity;	GO:0034765|regulation of ion transmembrane transport;GO:0051260|protein homooligomerization;GO:0071805|potassium ion transmembrane transport;GO:0046928|regulation of neurotransmitter secretion;	GO:0031594|neuromuscular junction;GO:0043679|axon terminus;GO:0008076|voltage-gated potassium channel complex;	K04890	KCNC4	_
c54718_g1	1.68	0.15	-2.84	0.00879	1	yes	down	c54718_g1_i2	826	_	_	_	_	_	_
c64245_g7	6.32	2.31	-1.42	0.00888	1	yes	down	c64245_g7_i1	1975	_	_	_	_	_	_
c64414_g1	0.73	0.03	-2.65	0.00891	1	yes	down	c64414_g1_i2	1191	_	_	_	_	_	_
c41026_g1	0.25	0.02	-1.55	0.00914	1	yes	down	c41026_g1_i1	1089	_	_	_	_	_	_
c70169_g1	4.72	1.52	-1.58	0.00924	1	yes	down	c70169_g1_i1	2873	_	_	_	K17342	FBLN7	_
c59689_g1	17.16	8.51	-1	0.00926	1	yes	down	c59689_g1_i1	971	_	_	_	_	_	_
c66787_g1	7.68	2.2	-1.76	0.00927	1	yes	down	c66787_g1_i1	3358	GO:0000166|nucleotide binding;GO:0003676|nucleic acid binding;	_	GO:0005634|nucleus;	_	_	_
c49461_g1	1.16	0.18	-2.19	0.00934	1	yes	down	c49461_g1_i2	615	GO:0005524|ATP binding;GO:0004550|nucleoside diphosphate kinase activity;GO:0017111|nucleoside-triphosphatase activity;GO:0050145|nucleoside phosphate kinase activity;	GO:0006757|ADP phosphorylation;GO:0061570|dCDP phosphorylation;GO:0006174|dADP phosphorylation;GO:0006186|dGDP phosphorylation;GO:0061566|CMP phosphorylation;GO:0061571|TDP phosphorylation;GO:0061569|UDP phosphorylation;GO:0006144|purine nucleobase metabolic process;GO:0061508|CDP phosphorylation;GO:0006206|pyrimidine nucleobase metabolic process;GO:0006756|AMP phosphorylation;GO:0061565|dAMP pho…	GO:0005737|cytoplasm;GO:0005634|nucleus;	K18533	AK9	path:ko00230;path:ko00240;path:ko01100;path:ko01110;path:ko01130
c54393_g1	1.25	0.13	-2.57	0.00943	1	yes	down	c54393_g1_i1	938	_	_	_	_	_	_
c15966_g1	0.57	0	-2.75	0.00943	1	yes	down	c15966_g1_i1	673	_	_	_	_	_	_
c70102_g2	16.4	6.77	-1.26	0.00958	1	yes	down	c70102_g2_i1	1513	_	_	_	K11252	H2B	path:ko05034;path:ko05203;path:ko05322
c45742_g1	0.43	0	-2.41	0.00968	1	yes	down	c45742_g1_i2	660	_	_	_	_	_	_
c55740_g1	3.84	0.62	-2.45	0.0097	1	yes	down	c55740_g1_i1	1180	GO:0005525|GTP binding;	GO:0007264|small GTPase mediated signal transduction;GO:0006184|GTP catabolic process;GO:0045943|positive regulation of transcription from RNA polymerase I promoter;	GO:0016020|membrane;GO:0005730|nucleolus;	K07852	RASL11A	_
c62675_g2	8.89	2.33	-1.89	0.00971	1	yes	down	c62675_g2_i9	647	_	_	_	K14282	TACC2	_
c57697_g1	0.43	0.03	-2.03	0.00978	1	yes	down	c57697_g1_i1	1368	_	_	_	_	_	_
c53069_g2	0.71	0.06	-2.33	0.00989	1	yes	down	c53069_g2_i1	726	_	_	_	_	_	_
c52734_g2	8.53	2.08	-1.99	0.0099	1	yes	down	c52734_g2_i1	598	_	_	_	K09294	HOX_9	_
c66176_g1	3.07	0.27	-3.11	0.00992	1	yes	down	c66176_g1_i1	942	_	_	_	_	_	_
c53447_g1	0.38	0	-2.26	0.00997	1	yes	down	c53447_g1_i1	672	_	_	_	_	_	_
c65790_g1	0.82	0.05	-2.65	0.00999	1	yes	down	c65790_g1_i3	773	_	_	_	_	_	_
c62178_g2	0.41	0.06	-1.72	0.0101	1	yes	down	c62178_g2_i1	3393	_	_	_	_	_	_
c8756_g1	14.56	4.57	-1.65	0.0101	1	yes	down	c8756_g1_i1	555	_	_	_	K04887	KCNC1	_
c62872_g1	0.41	0.06	-1.66	0.0102	1	yes	down	c62872_g1_i1	4442	_	_	_	_	_	_
c70120_g4	3.39	0.58	-2.36	0.0102	1	yes	down	c70120_g4_i1	1454	_	_	_	_	_	_
c49340_g1	0.72	0	-3.04	0.0102	1	yes	down	c49340_g1_i1	621	_	_	_	_	_	_
c65435_g1	3.21	0.52	-2.41	0.0103	1	yes	down	c65435_g1_i2	1045	_	_	_	_	_	_
c52189_g1	0.56	0.16	-1.33	0.0103	1	yes	down	c52189_g1_i1	4833	GO:0005524|ATP binding;	_	_	_	_	_
c63524_g1	1.66	0.16	-2.79	0.0103	1	yes	down	c63524_g1_i1	1308	_	_	GO:0005576|extracellular region;GO:0005581|collagen trimer;	_	_	_
c70801_g2	2.16	0.21	-2.87	0.0104	1	yes	down	c70801_g2_i1	997	_	_	_	_	_	_
c49500_g1	0.31	0.04	-1.59	0.0104	1	yes	down	c49500_g1_i1	1573	_	_	_	_	_	_
c99826_g1	0.26	0	-1.84	0.0104	1	yes	down	c99826_g1_i1	1211	_	_	_	_	_	_
c58435_g1	1.83	0.25	-2.48	0.0104	1	yes	down	c58435_g1_i2	1446	_	_	_	_	_	_
c56757_g1	0.88	0.15	-1.97	0.0105	1	yes	down	c56757_g1_i2	936	_	_	_	_	_	_
c65017_g1	10.75	5.27	-1.01	0.0105	1	yes	down	c65017_g1_i1	1079	_	_	_	K10289	CCNF, FBXO1	_
c49547_g2	0.27	0.03	-1.55	0.0106	1	yes	down	c49547_g2_i2	2826	_	_	_	_	_	_
c20005_g1	0.52	0	-2.63	0.0106	1	yes	down	c20005_g1_i1	570	_	_	_	_	_	_
c48007_g1	0.87	0.02	-3.05	0.0106	1	yes	down	c48007_g1_i1	964	_	_	_	_	_	_
c119841_g1	0.37	0	-2.24	0.0107	1	yes	down	c119841_g1_i1	1231	_	_	_	_	_	_
c58307_g1	0.71	0	-3.02	0.0107	1	yes	down	c58307_g1_i2	836	_	_	_	_	_	_
c55011_g1	152.29	69.52	-1.13	0.0109	1	yes	down	c55011_g1_i1	2666	GO:0019903|protein phosphatase binding;	GO:0005978|glycogen biosynthetic process;	_	K07189	PPP1R3	path:ko04910;path:ko04931
c64029_g7	2.11	0.58	-1.71	0.0109	1	yes	down	c64029_g7_i1	739	_	_	_	_	_	_
c68443_g2	16.38	6.03	-1.43	0.0109	1	yes	down	c68443_g2_i1	1851	_	_	_	_	_	_
c63090_g1	0.59	0.04	-2.27	0.0111	1	yes	down	c63090_g1_i1	701	_	_	_	_	_	_
c62296_g1	2.06	0.3	-2.42	0.0112	1	yes	down	c62296_g1_i2	1052	_	_	_	_	_	_
c67814_g2	1.83	0.62	-1.41	0.0113	1	yes	down	c67814_g2_i1	1849	_	_	_	_	_	_
c63002_g1	2.61	0	-4.76	0.0113	1	yes	down	c63002_g1_i3	366	_	_	_	_	_	_
c68349_g1	8.68	2.47	-1.77	0.0113	1	yes	down	c68349_g1_i4	2503	_	_	_	K07193	APS, SH2B2	path:ko04722;path:ko04910
c67251_g2	1.25	0.19	-2.21	0.0114	1	yes	down	c67251_g2_i1	1611	_	_	_	_	_	_
c66530_g2	8.96	2.62	-1.74	0.0115	1	yes	down	c66530_g2_i2	3052	_	_	_	K01197	hya	path:ko00531;path:ko01100
c20133_g1	0.65	0	-2.9	0.0115	1	yes	down	c20133_g1_i1	516	_	_	_	_	_	_
c65220_g1	1.48	0.46	-1.51	0.0115	1	yes	down	c65220_g1_i1	2602	_	_	_	_	_	_
c114946_g1	0.43	0	-2.41	0.0117	1	yes	down	c114946_g1_i1	749	_	_	_	_	_	_
c13809_g1	32.84	0	-8.36	0.0117	1	yes	down	c13809_g1_i1	255	GO:0003779|actin binding;GO:0005524|ATP binding;GO:0003774|motor activity;	GO:0008152|metabolic process;	GO:0016459|myosin complex;	K10352	MYH	path:ko04530
c61080_g1	0.94	0.23	-1.65	0.0118	1	yes	down	c61080_g1_i1	1013	_	_	_	_	_	_
c36963_g1	0.3	0.02	-1.73	0.0119	1	yes	down	c36963_g1_i1	981	_	_	_	_	_	_
c60990_g1	0.75	0.11	-2.02	0.0119	1	yes	down	c60990_g1_i2	823	_	_	_	_	_	_
c61682_g1	1549.43	564.55	-1.46	0.0119	1	yes	down	c61682_g1_i1	1092	GO:0008426|protein kinase C inhibitor activity;GO:0042802|identical protein binding;GO:0005080|protein kinase C binding;	GO:0042313|protein kinase C deactivation;GO:0038033|positive regulation of endothelial cell chemotaxis by VEGF-activated vascular endothelial growth factor receptor signaling pathway;GO:0045766|positive regulation of angiogenesis;GO:0032731|positive regulation of interleukin-1 beta production;GO:1902176|negative regulation of oxidative stress-induced intrinsic apoptotic signaling pathway;GO:00719…	GO:0030018|Z disc;GO:0005739|mitochondrion;GO:0005886|plasma membrane;GO:0005634|nucleus;	K04455	HSPB1	path:ko04010;path:ko04370;path:ko05146;path:ko05169
c71278_g1	1.96	0.74	-1.3	0.012	1	yes	down	c71278_g1_i1	6487	_	_	_	K19006	PLCH	path:ko00562;path:ko01100
c61796_g1	0.87	0.21	-1.66	0.012	1	yes	down	c61796_g1_i5	801	_	_	_	_	_	_
c57041_g1	0.59	0.06	-2.06	0.012	1	yes	down	c57041_g1_i1	3519	GO:0005102|receptor binding;	GO:0030308|negative regulation of cell growth;GO:0050775|positive regulation of dendrite morphogenesis;GO:0090263|positive regulation of canonical Wnt signaling pathway;GO:0032092|positive regulation of protein binding;GO:0045944|positive regulation of transcription from RNA polymerase II promoter;GO:0033138|positive regulation of peptidyl-serine phosphorylation;GO:0061003|positive regulation of …	GO:0043235|receptor complex;GO:0005739|mitochondrion;	K18744	CAPRIN2, EEG1	_
c57719_g1	0.35	0	-2.16	0.0121	1	yes	down	c57719_g1_i1	719	_	_	_	_	_	_
c68443_g1	13.09	4.62	-1.48	0.0122	1	yes	down	c68443_g1_i1	1564	_	_	_	_	_	_
c55511_g1	0.79	0.31	-1.12	0.0123	1	yes	down	c55511_g1_i2	892	_	_	_	_	_	_
c2297_g1	0.61	0	-2.82	0.0124	1	yes	down	c2297_g1_i1	537	_	_	_	_	_	_
c68405_g2	17.29	3.02	-2.48	0.0125	1	yes	down	c68405_g2_i3	5067	_	GO:0055010|ventricular cardiac muscle tissue morphogenesis;	GO:0005861|troponin complex;	K10371	TNNI1	_
c60180_g1	3.62	0.45	-2.76	0.0125	1	yes	down	c60180_g1_i1	690	_	_	_	_	_	_
c46857_g1	1.34	0.44	-1.41	0.0127	1	yes	down	c46857_g1_i1	1946	GO:0009055|electron carrier activity;GO:0020037|heme binding;GO:0008017|microtubule binding;GO:0005509|calcium ion binding;	GO:0032273|positive regulation of protein polymerization;GO:0046785|microtubule polymerization;GO:0001578|microtubule bundle formation;	GO:0045298|tubulin complex;GO:0005634|nucleus;GO:0005925|focal adhesion;GO:0005874|microtubule;GO:0048471|perinuclear region of cytoplasm;GO:0005886|plasma membrane;	_	_	_
c55358_g1	0.63	0.12	-1.75	0.0128	1	yes	down	c55358_g1_i1	1351	_	_	_	_	_	_
c62156_g1	0.43	0.02	-2.14	0.013	1	yes	down	c62156_g1_i1	1897	_	_	_	K00669	AANAT	path:ko00380;path:ko01100
c8348_g1	0.34	0	-2.13	0.013	1	yes	down	c8348_g1_i1	752	_	_	_	_	_	_
c49202_g1	0.62	0	-2.85	0.013	1	yes	down	c49202_g1_i1	825	_	_	_	_	_	_
c68384_g2	5.83	0.63	-3.01	0.013	1	yes	down	c68384_g2_i1	631	_	_	_	_	_	_
c101271_g1	0.29	0	-1.96	0.013	1	yes	down	c101271_g1_i1	1408	_	_	_	_	_	_
c67314_g2	1.25	0	-3.75	0.013	1	yes	down	c67314_g2_i1	574	_	_	_	_	_	_
c118780_g1	0.54	0	-2.68	0.013	1	yes	down	c118780_g1_i1	898	_	_	_	_	_	_
c52795_g1	1.29	0.1	-2.77	0.0131	1	yes	down	c52795_g1_i1	1379	_	_	_	_	_	_
c63667_g1	0.71	0.15	-1.69	0.0132	1	yes	down	c63667_g1_i3	2056	_	_	_	K00907	MYLK	path:ko04020;path:ko04022;path:ko04270;path:ko04510;path:ko04611;path:ko04810;path:ko04921;path:ko04971
c66452_g1	2.02	0.74	-1.34	0.0133	1	yes	down	c66452_g1_i2	2496	_	_	_	K05168	IL17RE	_
c65141_g1	6.73	0.66	-3.16	0.0133	1	yes	down	c65141_g1_i2	337	_	_	_	K02184	FMN2	path:ko04320
c56479_g1	215.36	101.7	-1.08	0.0134	1	yes	down	c56479_g1_i3	2837	_	_	_	_	_	_
c65582_g1	6.31	2.18	-1.49	0.0135	1	yes	down	c65582_g1_i1	1835	_	_	_	K19018	TNFAIP6, TSG6	_
c65539_g1	1.9	0.21	-2.68	0.0137	1	yes	down	c65539_g1_i2	522	_	_	_	_	_	_
c92957_g1	9.55	3.11	-1.59	0.0138	1	yes	down	c92957_g1_i1	586	_	_	_	_	_	_
c60873_g1	0.42	0.02	-2.13	0.014	1	yes	down	c60873_g1_i2	1873	GO:0043565|sequence-specific DNA binding;GO:0003700|sequence-specific DNA binding transcription factor activity;	GO:0045944|positive regulation of transcription from RNA polymerase II promoter;	GO:0005634|nucleus;GO:0005667|transcription factor complex;	K09440	SPIC	_
c61323_g1	2.16	0.61	-1.67	0.014	1	yes	down	c61323_g1_i1	897	_	_	_	_	_	_
c57527_g2	0.44	0.06	-1.78	0.014	1	yes	down	c57527_g2_i1	977	_	_	_	_	_	_
c61418_g1	1.28	0.34	-1.66	0.0141	1	yes	down	c61418_g1_i1	3096	_	_	_	_	_	_
c47665_g1	5	1.73	-1.48	0.0141	1	yes	down	c47665_g1_i1	1266	_	_	_	_	_	_
c61817_g1	9.97	1.94	-2.31	0.0141	1	yes	down	c61817_g1_i5	454	_	_	_	_	_	_
c51080_g1	0.36	0.06	-1.56	0.0143	1	yes	down	c51080_g1_i2	877	_	_	_	_	_	_
c46137_g1	1.75	0.18	-2.74	0.0144	1	yes	down	c46137_g1_i1	784	_	_	_	_	_	_
c66556_g1	7.66	2.63	-1.51	0.0145	1	yes	down	c66556_g1_i6	1127	_	_	_	_	_	_
c2452_g1	0.7	0.12	-1.84	0.0145	1	yes	down	c2452_g1_i1	786	_	_	_	_	_	_
c51016_g1	0.28	0.02	-1.65	0.0148	1	yes	down	c51016_g1_i1	2094	_	_	_	_	_	_
c57328_g1	1.15	0.12	-2.49	0.0148	1	yes	down	c57328_g1_i1	523	_	_	_	_	_	_
c70225_g12	26.95	10.4	-1.37	0.0148	1	yes	down	c70225_g12_i1	674	_	_	_	_	_	_
c49928_g1	0.47	0.03	-2.11	0.0148	1	yes	down	c49928_g1_i1	715	_	_	_	_	_	_
c67814_g1	1.25	0.17	-2.35	0.0149	1	yes	down	c67814_g1_i1	704	_	_	_	_	_	_
c61404_g2	2.75	0.57	-2.08	0.015	1	yes	down	c61404_g2_i1	735	_	_	_	K06494	SELE	path:ko04514;path:ko04668;path:ko04933;path:ko05143;path:ko05144
c45066_g1	0.35	0.03	-1.79	0.0152	1	yes	down	c45066_g1_i1	1219	_	_	_	_	_	_
c61436_g1	1729.55	577.49	-1.58	0.0153	1	yes	down	c61436_g1_i1	1412	_	_	_	_	_	_
c68338_g1	3.31	0.73	-2.04	0.0153	1	yes	down	c68338_g1_i1	1225	_	_	_	_	_	_
c119650_g1	49.21	0	-8.95	0.0153	1	yes	down	c119650_g1_i1	236	_	_	_	_	_	_
c59897_g1	0.87	0.28	-1.35	0.0154	1	yes	down	c59897_g1_i1	1432	_	_	_	_	_	_
c70440_g1	3.8	1.24	-1.54	0.0156	1	yes	down	c70440_g1_i2	2258	GO:0005525|GTP binding;	GO:0006184|GTP catabolic process;GO:0007264|small GTPase mediated signal transduction;	GO:0016020|membrane;	_	_	_
c68370_g2	3.27	0.77	-1.95	0.0157	1	yes	down	c68370_g2_i2	2996	_	_	_	_	_	_
c32389_g1	0.32	0	-2.07	0.0158	1	yes	down	c32389_g1_i1	638	_	_	_	_	_	_
c65120_g1	1.39	0.24	-2.11	0.0158	1	yes	down	c65120_g1_i1	1335	_	_	_	_	_	_
c55648_g1	0.42	0.04	-1.85	0.0159	1	yes	down	c55648_g1_i1	1158	_	_	_	_	_	_
c61459_g1	0.5	0.08	-1.75	0.016	1	yes	down	c61459_g1_i1	1361	_	_	_	_	_	_
c23109_g2	22.09	0	-7.79	0.0161	1	yes	down	c23109_g2_i1	248	_	_	_	_	_	_
c54577_g2	43.75	21.21	-1.04	0.0161	1	yes	down	c54577_g2_i1	1161	_	GO:0046330|positive regulation of JNK cascade;GO:0000185|activation of MAPKKK activity;GO:1900745|positive regulation of p38MAPK cascade;GO:0043065|positive regulation of apoptotic process;GO:0006469|negative regulation of protein kinase activity;GO:0051726|regulation of cell cycle;GO:0000186|activation of MAPKK activity;	GO:0005634|nucleus;GO:0005737|cytoplasm;	K04402	GADD45	path:ko04010;path:ko04068;path:ko04110;path:ko04115;path:ko04210
c66553_g1	1.31	0.52	-1.19	0.0161	1	yes	down	c66553_g1_i2	1712	_	_	_	_	_	_
c66543_g1	2.47	0.65	-1.78	0.0161	1	yes	down	c66543_g1_i1	2611	_	_	_	_	_	_
c62879_g1	0.66	0.11	-1.86	0.0162	1	yes	down	c62879_g1_i1	925	_	_	_	_	_	_
c68622_g4	2.72	1.24	-1.07	0.0162	1	yes	down	c68622_g4_i2	4687	GO:0008083|growth factor activity;GO:0005104|fibroblast growth factor receptor binding;	GO:0008283|cell proliferation;GO:0040007|growth;GO:0008543|fibroblast growth factor receptor signaling pathway;	GO:0005576|extracellular region;	K04358	FGF	path:ko04010;path:ko04014;path:ko04015;path:ko04151;path:ko04810;path:ko05200;path:ko05218
c56881_g1	0.41	0.15	-1	0.0164	1	yes	down	c56881_g1_i6	914	_	_	_	_	_	_
c68934_g3	8.22	1.97	-2.01	0.0168	1	yes	down	c68934_g3_i1	984	_	_	_	_	_	_
c10077_g1	0.52	0.02	-2.32	0.0171	1	yes	down	c10077_g1_i1	891	_	_	_	_	_	_
c57913_g1	1.47	0.16	-2.59	0.0173	1	yes	down	c57913_g1_i1	485	_	_	_	_	_	_
c58656_g1	1.42	0.16	-2.53	0.0173	1	yes	down	c58656_g1_i5	1109	_	_	_	_	_	_
c60048_g1	26.67	9.11	-1.54	0.0175	1	yes	down	c60048_g1_i2	985	_	_	_	K08884	K08884	_
c70225_g11	33.42	13.21	-1.33	0.0175	1	yes	down	c70225_g11_i1	816	_	_	_	_	_	_
c113215_g1	0.44	0	-2.44	0.0175	1	yes	down	c113215_g1_i1	818	_	_	_	_	_	_
c45794_g1	0.9	0.05	-2.69	0.0176	1	yes	down	c45794_g1_i1	620	_	_	_	_	_	_
c68827_g3	1.18	0.51	-1.07	0.0176	1	yes	down	c68827_g3_i3	761	_	_	_	_	_	_
c66262_g1	1.66	0.55	-1.42	0.0178	1	yes	down	c66262_g1_i1	3273	GO:0005179|hormone activity;	GO:0006979|response to oxidative stress;GO:2001256|regulation of store-operated calcium entry;GO:0040015|negative regulation of multicellular organism growth;GO:0030968|endoplasmic reticulum unfolded protein response;GO:0006874|cellular calcium ion homeostasis;	GO:0005783|endoplasmic reticulum;GO:0005794|Golgi apparatus;GO:0005576|extracellular region;	_	_	_
c61748_g2	2.32	0.42	-2.21	0.0179	1	yes	down	c61748_g2_i5	1824	_	_	_	_	_	_
c50519_g1	0.31	0.09	-1.15	0.0179	1	yes	down	c50519_g1_i1	2645	_	_	_	_	_	_
c42283_g2	0.3	0	-2	0.018	1	yes	down	c42283_g2_i1	1230	_	_	_	_	_	_
c100763_g1	0.61	0	-2.82	0.018	1	yes	down	c100763_g1_i1	776	_	_	_	_	_	_
c121015_g1	98.96	0	-9.95	0.018	1	yes	down	c121015_g1_i1	207	_	_	_	K10352	MYH	path:ko04530
c44169_g1	0.32	0	-2.06	0.018	1	yes	down	c44169_g1_i2	1207	_	_	_	_	_	_
c62450_g1	0.68	0.09	-2.01	0.0181	1	yes	down	c62450_g1_i2	2056	GO:0015651|quaternary ammonium group transmembrane transporter activity;	GO:0015695|organic cation transport;GO:0034220|ion transmembrane transport;GO:0051615|histamine uptake;GO:0015697|quaternary ammonium group transport;GO:0032098|regulation of appetite;GO:0015844|monoamine transport;	GO:0016021|integral component of membrane;	K08200	SLC22A3, OCT3	path:ko05231
c75617_g1	0.32	0	-2.08	0.0181	1	yes	down	c75617_g1_i1	804	_	_	_	_	_	_
c69553_g1	1.79	0.36	-2.03	0.0182	1	yes	down	c69553_g1_i3	4326	GO:0015171|amino acid transmembrane transporter activity;	GO:0003333|amino acid transmembrane transport;	GO:0016021|integral component of membrane;	K13872	SLC7A6	_
c19705_g1	0.36	0.02	-1.88	0.0183	1	yes	down	c19705_g1_i1	855	_	_	_	_	_	_
c31480_g1	0.28	0.02	-1.65	0.0184	1	yes	down	c31480_g1_i1	916	GO:0008092|cytoskeletal protein binding;	_	GO:0005856|cytoskeleton;GO:0019898|extrinsic component of membrane;GO:0005737|cytoplasm;	_	_	_
c63183_g1	4.17	1.12	-1.81	0.0184	1	yes	down	c63183_g1_i1	1104	_	_	_	_	_	_
c52188_g1	0.44	0.04	-1.99	0.0186	1	yes	down	c52188_g1_i1	2086	_	_	_	_	_	_
c37315_g1	1.74	0	-4.2	0.0186	1	yes	down	c37315_g1_i2	465	_	_	_	K06243	LAMB2	path:ko04151;path:ko04510;path:ko04512;path:ko05145;path:ko05146;path:ko05200;path:ko05222
c62232_g1	6.44	3.11	-1.03	0.0187	1	yes	down	c62232_g1_i1	4793	GO:0004415|hyalurononglucosaminidase activity;GO:0004888|transmembrane signaling receptor activity;GO:0005540|hyaluronic acid binding;	GO:0050731|positive regulation of peptidyl-tyrosine phosphorylation;GO:0043154|negative regulation of cysteine-type endopeptidase activity involved in apoptotic process;GO:0030214|hyaluronan catabolic process;GO:0051216|cartilage development;GO:1900625|positive regulation of monocyte aggregation;GO:0001658|branching involved in ureteric bud morphogenesis;GO:0043518|negative regulation of DNA dama…	GO:0016323|basolateral plasma membrane;GO:0009897|external side of plasma membrane;	K06256	CD44	path:ko04512;path:ko04640;path:ko05131;path:ko05169;path:ko05205;path:ko05206
c62820_g1	0.67	0.18	-1.43	0.0187	1	yes	down	c62820_g1_i2	3742	_	_	_	_	_	_
c70941_g2	264.52	91.43	-1.53	0.0189	1	yes	down	c70941_g2_i1	1866	GO:0004843|ubiquitin-specific protease activity;	GO:0006508|proteolysis;GO:0070536|protein K63-linked deubiquitination;	_	K13716	OTUD1	_
c62803_g1	1877.29	676.99	-1.47	0.0191	1	yes	down	c62803_g1_i2	1141	_	_	_	_	_	_
c56482_g1	7.99	3.25	-1.27	0.0191	1	yes	down	c56482_g1_i2	3031	_	_	_	_	_	_
c63109_g3	1.74	0.13	-3.02	0.0192	1	yes	down	c63109_g3_i1	550	_	_	_	_	_	_
c46414_g1	0.66	0.08	-2.09	0.0192	1	yes	down	c46414_g1_i1	690	_	_	_	_	_	_
c44023_g1	0.32	0.01	-1.88	0.0193	1	yes	down	c44023_g1_i1	1149	_	_	_	_	_	_
c57417_g3	20.77	2.19	-3.19	0.0194	1	yes	down	c57417_g3_i1	300	GO:0003779|actin binding;GO:0005516|calmodulin binding;	GO:0031032|actomyosin structure organization;	_	_	_	_
c51094_g2	0.71	0.22	-1.35	0.0197	1	yes	down	c51094_g2_i1	1401	_	_	_	_	_	_
c113247_g1	0.36	0	-2.2	0.0197	1	yes	down	c113247_g1_i1	618	_	_	_	_	_	_
c63613_g3	1.35	0.5	-1.27	0.0198	1	yes	down	c63613_g3_i1	1428	_	_	_	_	_	_
c70109_g1	0.7	0.21	-1.37	0.0199	1	yes	down	c70109_g1_i1	5662	_	_	_	_	_	_
c69183_g1	0.52	0.15	-1.29	0.0199	1	yes	down	c69183_g1_i1	4569	_	_	_	K07431	CYP8B1	path:ko00120;path:ko01100;path:ko03320
c70558_g1	4.35	1.41	-1.56	0.0201	1	yes	down	c70558_g1_i1	2031	_	_	_	_	_	_
c70319_g1	2	0.88	-1.1	0.0202	1	yes	down	c70319_g1_i2	2943	_	_	_	_	_	_
c69397_g1	59.75	11.17	-2.41	0.0202	1	yes	down	c69397_g1_i3	2824	GO:0008234|cysteine-type peptidase activity;	GO:0006508|proteolysis;	_	K08597	SENP8, NEDP1, DEN1	_
c63539_g1	6.21	2.5	-1.28	0.0203	1	yes	down	c63539_g1_i1	1145	_	_	_	_	_	_
c61704_g1	0.63	0.15	-1.56	0.0205	1	yes	down	c61704_g1_i2	1060	_	_	_	_	_	_
c8240_g1	1.23	0	-3.73	0.0205	1	yes	down	c8240_g1_i2	460	_	_	_	_	_	_
c41014_g1	0.59	0.06	-2.13	0.0205	1	yes	down	c41014_g1_i1	1559	_	_	_	_	_	_
c30384_g1	1.04	0	-3.52	0.0205	1	yes	down	c30384_g1_i1	415	_	_	_	_	_	_
c41268_g2	0.32	0	-2.06	0.0206	1	yes	down	c41268_g2_i1	1101	_	_	_	_	_	_
c104360_g1	2.99	0	-4.95	0.0206	1	yes	down	c104360_g1_i1	393	_	_	_	_	_	_
c57616_g1	0.77	0	-3.12	0.0206	1	yes	down	c57616_g1_i1	645	_	_	_	_	_	_
c11660_g2	0.34	0	-2.15	0.0206	1	yes	down	c11660_g2_i1	1041	_	_	_	_	_	_
c63688_g1	1.64	0.65	-1.21	0.0207	1	yes	down	c63688_g1_i4	1964	_	_	_	_	_	_
c44044_g2	0.26	0.01	-1.65	0.0209	1	yes	down	c44044_g2_i2	1408	_	_	_	_	_	_
c53634_g1	1.92	0	-4.34	0.0209	1	yes	down	c53634_g1_i1	389	_	_	_	_	_	_
c54859_g1	0.43	0.12	-1.24	0.0212	1	yes	down	c54859_g1_i3	1814	_	GO:0043065|positive regulation of apoptotic process;GO:0007165|signal transduction;	_	K09854	RASSF6	path:ko04390
c64299_g1	4.14	1.87	-1.11	0.0214	1	yes	down	c64299_g1_i1	4895	GO:0046982|protein heterodimerization activity;GO:0001077|RNA polymerase II core promoter proximal region sequence-specific DNA binding transcription factor activity involved in positive regulation of transcription;GO:0003705|RNA polymerase II distal enhancer sequence-specific DNA binding transcription factor activity;GO:0043565|sequence-specific DNA binding;GO:0042803|protein homodimerization ac…	GO:0034976|response to endoplasmic reticulum stress;GO:0032496|response to lipopolysaccharide;GO:0045408|regulation of interleukin-6 biosynthetic process;GO:0045892|negative regulation of transcription, DNA-templated;GO:0030182|neuron differentiation;GO:0043524|negative regulation of neuron apoptotic process;GO:0045669|positive regulation of osteoblast differentiation;GO:0071230|cellular response…	GO:0005737|cytoplasm;GO:0005667|transcription factor complex;GO:0000790|nuclear chromatin;	K10048	CEBPB	path:ko04668;path:ko05152;path:ko05202
c62044_g2	0.58	0.05	-2.15	0.0217	1	yes	down	c62044_g2_i1	778	_	_	_	_	_	_
c67531_g4	2.4	0.96	-1.25	0.0218	1	yes	down	c67531_g4_i2	1259	_	_	_	K11064	MMD	_
c100472_g1	12.88	1.83	-2.75	0.0219	1	yes	down	c100472_g1_i1	788	GO:0005509|calcium ion binding;	_	_	_	_	_
c71182_g6	43.74	20.03	-1.12	0.0222	1	yes	down	c71182_g6_i2	2649	GO:0008260|3-oxoacid CoA-transferase activity;	GO:0006574|valine catabolic process;GO:0006552|leucine catabolic process;GO:0006550|isoleucine catabolic process;GO:0046952|ketone body catabolic process;	GO:0005739|mitochondrion;	K01027	OXCT	path:ko00072;path:ko00280;path:ko00650
c33369_g1	0.8	0.08	-2.31	0.0222	1	yes	down	c33369_g1_i1	939	_	_	_	_	_	_
c64691_g1	0.78	0.2	-1.55	0.0223	1	yes	down	c64691_g1_i1	3046	_	_	_	_	_	_
c61683_g1	0.38	0.09	-1.35	0.0223	1	yes	down	c61683_g1_i1	1629	_	_	_	_	_	_
c57498_g1	14.05	4.5	-1.62	0.0223	1	yes	down	c57498_g1_i2	373	_	_	_	_	_	_
c46925_g1	0.24	0	-1.78	0.0226	1	yes	down	c46925_g1_i1	773	_	_	_	_	_	_
c52728_g1	0.36	0	-2.2	0.0226	1	yes	down	c52728_g1_i1	629	_	_	_	_	_	_
c55034_g1	0.34	0.08	-1.28	0.0226	1	yes	down	c55034_g1_i1	1584	_	_	_	_	_	_
c64465_g2	6.8	1.4	-2.21	0.0227	1	yes	down	c64465_g2_i1	815	_	_	_	_	_	_
c48967_g1	0.45	0.08	-1.62	0.0227	1	yes	down	c48967_g1_i1	1386	_	_	_	_	_	_
c67701_g3	9.87	4.82	-1.02	0.0227	1	yes	down	c67701_g3_i2	539	_	_	_	_	_	_
c63142_g1	1.51	0.52	-1.38	0.0229	1	yes	down	c63142_g1_i1	1421	GO:0008083|growth factor activity;	GO:0008283|cell proliferation;GO:0007165|signal transduction;GO:0040007|growth;	GO:0005576|extracellular region;	K16622	BMP8	path:ko04350;path:ko04390
c61559_g1	2.32	0.42	-2.22	0.023	1	yes	down	c61559_g1_i1	897	_	_	_	_	_	_
c71217_g1	56.1	23.23	-1.27	0.023	1	yes	down	c71217_g1_i2	9948	_	_	_	_	_	_
c41241_g1	46.23	0	-8.86	0.023	1	yes	down	c41241_g1_i1	210	_	_	_	_	_	_
c48677_g1	0.35	0.07	-1.37	0.0231	1	yes	down	c48677_g1_i1	2112	_	_	_	_	_	_
c51731_g1	1.03	0.08	-2.65	0.0231	1	yes	down	c51731_g1_i1	472	_	_	_	_	_	_
c68121_g2	1.82	0.74	-1.2	0.0234	1	yes	down	c68121_g2_i1	3475	_	_	_	_	_	_
c109230_g1	0.51	0	-2.6	0.0234	1	yes	down	c109230_g1_i1	632	_	_	_	_	_	_
c65364_g5	1.17	0.08	-2.82	0.0235	1	yes	down	c65364_g5_i1	477	_	_	_	_	_	_
c101244_g1	0.4	0	-2.31	0.0236	1	yes	down	c101244_g1_i1	916	_	_	_	_	_	_
c54485_g1	1.82	0.29	-2.29	0.0238	1	yes	down	c54485_g1_i1	549	_	_	_	_	_	_
c55238_g1	1.52	0.28	-2.08	0.0239	1	yes	down	c55238_g1_i2	471	_	_	_	_	_	_
c1073_g1	0.35	0.02	-1.88	0.0239	1	yes	down	c1073_g1_i1	931	_	_	_	_	_	_
c67635_g2	3.8	1.43	-1.35	0.024	1	yes	down	c67635_g2_i1	1644	_	_	GO:0016021|integral component of membrane;	K19500	ANO6, TMEM16F	_
c42203_g1	2.37	0.81	-1.44	0.024	1	yes	down	c42203_g1_i1	856	_	_	_	K10131	PMAIP1	path:ko04115;path:ko04210;path:ko05203
c69838_g1	5.05	2.26	-1.13	0.0241	1	yes	down	c69838_g1_i1	3494	GO:0043237|laminin-1 binding;	GO:0060668|regulation of branching involved in salivary gland morphogenesis by extracellular matrix-epithelial cell signaling;GO:0016322|neuron remodeling;	GO:0005576|extracellular region;	K06845	NTN4	path:ko04360
c57971_g2	0.29	0.04	-1.46	0.0241	1	yes	down	c57971_g2_i2	311	_	_	_	_	_	_
c39920_g1	0.52	0	-2.64	0.0242	1	yes	down	c39920_g1_i1	583	_	_	_	_	_	_
c54715_g2	0.28	0.01	-1.75	0.0242	1	yes	down	c54715_g2_i1	1239	GO:0097110|scaffold protein binding;GO:0086063|voltage-gated sodium channel activity involved in SA node cell action potential;	GO:0014070|response to organic cyclic compound;GO:0035725|sodium ion transmembrane transport;GO:0034765|regulation of ion transmembrane transport;GO:0086046|membrane depolarization during SA node cell action potential;GO:0086091|regulation of heart rate by cardiac conduction;GO:0019233|sensory perception of pain;GO:0003231|cardiac ventricle development;GO:0086004|regulation of cardiac muscle cell…	GO:0030315|T-tubule;GO:0009986|cell surface;GO:0001518|voltage-gated sodium channel complex;GO:0014704|intercalated disc;	K04838	SCN5A	path:ko04261
c67759_g1	0.91	0.2	-1.74	0.0242	1	yes	down	c67759_g1_i2	1590	_	_	_	_	_	_
c8609_g1	0.9	0.06	-2.67	0.0245	1	yes	down	c8609_g1_i1	538	GO:0008060|ARF GTPase activator activity;GO:0031593|polyubiquitin binding;GO:0003924|GTPase activity;GO:0008270|zinc ion binding;GO:0005525|GTP binding;	GO:0032312|regulation of ARF GTPase activity;GO:0034614|cellular response to reactive oxygen species;GO:0043547|positive regulation of GTPase activity;GO:0000060|protein import into nucleus, translocation;GO:0043161|proteasome-mediated ubiquitin-dependent protein catabolic process;	GO:0005634|nucleus;GO:0071944|cell periphery;GO:0005737|cytoplasm;	K12491	AGAP1_3	path:ko04144
c42581_g1	0.39	0.02	-2.06	0.0247	1	yes	down	c42581_g1_i2	1057	_	_	_	_	_	_
c109955_g1	1.4	0.16	-2.51	0.0248	1	yes	down	c109955_g1_i1	1475	_	_	_	_	_	_
c62184_g2	1.54	0.61	-1.2	0.0248	1	yes	down	c62184_g2_i1	2194	_	_	_	K18595	EML1_2	_
c12875_g1	0.35	0	-2.17	0.0248	1	yes	down	c12875_g1_i1	662	_	_	_	_	_	_
c39403_g1	0.34	0.03	-1.75	0.0249	1	yes	down	c39403_g1_i2	1110	_	_	_	_	_	_
c51816_g1	4.67	1.53	-1.55	0.0251	1	yes	down	c51816_g1_i3	440	_	_	_	K09294	HOX_9	_
c68889_g2	1.65	0.07	-3.34	0.0251	1	yes	down	c68889_g2_i1	553	_	_	_	_	_	_
c65621_g1	7.23	2.38	-1.56	0.0251	1	yes	down	c65621_g1_i1	402	_	_	_	_	_	_
c85310_g1	0.3	0	-2.01	0.0252	1	yes	down	c85310_g1_i1	875	_	_	_	_	_	_
c62202_g3	1.57	0.32	-2.01	0.0253	1	yes	down	c62202_g3_i3	1000	_	_	_	_	_	_
c51529_g1	42.4	14.67	-1.52	0.0253	1	yes	down	c51529_g1_i1	1188	GO:0003779|actin binding;GO:0031433|telethonin binding;	_	GO:0030018|Z disc;GO:0015629|actin cytoskeleton;	_	_	_
c44764_g1	1.1	0.24	-1.82	0.0253	1	yes	down	c44764_g1_i1	1015	_	_	_	_	_	_
c55646_g1	1.1	0.34	-1.44	0.0256	1	yes	down	c55646_g1_i1	1513	_	_	_	_	_	_
c56290_g1	1.9	0.42	-1.94	0.0256	1	yes	down	c56290_g1_i1	1409	_	_	_	_	_	_
c62073_g1	3.6	0.85	-1.96	0.0257	1	yes	down	c62073_g1_i3	355	_	_	_	_	_	_
c62054_g2	2.48	0.93	-1.33	0.0257	1	yes	down	c62054_g2_i1	1622	_	_	_	_	_	_
c40799_g1	5.37	1.97	-1.4	0.0257	1	yes	down	c40799_g1_i1	679	_	_	_	_	_	_
c68750_g8	0.81	0.16	-1.82	0.0259	1	yes	down	c68750_g8_i1	1271	_	_	_	_	_	_
c68283_g2	1.45	0.37	-1.74	0.0259	1	yes	down	c68283_g2_i1	3174	_	_	_	_	_	_
c61959_g1	0.31	0.05	-1.48	0.026	1	yes	down	c61959_g1_i1	950	_	_	_	_	_	_
c11463_g1	2.78	0.81	-1.66	0.026	1	yes	down	c11463_g1_i1	1415	_	_	_	_	_	_
c59108_g1	1.22	0.22	-2.05	0.0261	1	yes	down	c59108_g1_i1	745	_	_	_	_	_	_
c47237_g2	0.44	0.09	-1.52	0.0263	1	yes	down	c47237_g2_i1	1372	_	_	_	_	_	_
c69715_g1	2.42	0.87	-1.37	0.0265	1	yes	down	c69715_g1_i1	681	_	_	_	K06840	SEMA3	path:ko04360
c56814_g1	1.75	0.24	-2.45	0.0266	1	yes	down	c56814_g1_i1	864	_	_	_	_	_	_
c57831_g1	0.77	0.06	-2.41	0.0266	1	yes	down	c57831_g1_i1	526	_	_	_	_	_	_
c61426_g1	7.1	2.35	-1.56	0.0266	1	yes	down	c61426_g1_i6	749	_	_	_	K05747	WAS	path:ko04062;path:ko04144;path:ko04520;path:ko04666;path:ko04810;path:ko05100;path:ko05130;path:ko05131;path:ko05132;path:ko05231
c64492_g1	6.14	3	-1.01	0.0267	1	yes	down	c64492_g1_i3	851	_	_	_	K01103	PFKFB3	path:ko00051;path:ko04066;path:ko04152
c48615_g1	0.84	0	-3.24	0.0267	1	yes	down	c48615_g1_i3	460	_	_	_	_	_	_
c61917_g1	1.24	0.18	-2.26	0.0267	1	yes	down	c61917_g1_i2	537	_	_	_	_	_	_
c63656_g1	1.68	0.55	-1.45	0.0267	1	yes	down	c63656_g1_i1	1012	_	_	_	_	_	_
c3078_g1	0.41	0.08	-1.5	0.0268	1	yes	down	c3078_g1_i1	841	_	_	_	_	_	_
c48934_g2	1.31	0	-3.82	0.0269	1	yes	down	c48934_g2_i1	491	_	_	_	_	_	_
c112800_g1	0.29	0	-1.97	0.0269	1	yes	down	c112800_g1_i1	1079	_	_	_	_	_	_
c66530_g1	0.74	0.26	-1.21	0.027	1	yes	down	c66530_g1_i2	982	_	_	_	_	_	_
c55876_g1	0.36	0.04	-1.73	0.0271	1	yes	down	c55876_g1_i2	1061	_	_	_	_	_	_
c48469_g1	0.3	0.09	-1.07	0.0271	1	yes	down	c48469_g1_i1	1815	_	_	_	_	_	_
c47577_g1	0.37	0.04	-1.8	0.0273	1	yes	down	c47577_g1_i1	1052	_	_	_	_	_	_
c34372_g1	3.09	0	-5	0.0274	1	yes	down	c34372_g1_i3	357	GO:0003700|sequence-specific DNA binding transcription factor activity;GO:0043565|sequence-specific DNA binding;GO:0042803|protein homodimerization activity;	GO:0060415|muscle tissue morphogenesis;GO:0030878|thyroid gland development;GO:0042474|middle ear morphogenesis;GO:0021644|vagus nerve morphogenesis;GO:0007368|determination of left/right symmetry;GO:0001755|neural crest cell migration;GO:0001525|angiogenesis;GO:0035176|social behavior;GO:0060017|parathyroid gland development;GO:0060037|pharyngeal system development;GO:0048703|embryonic viscerocr…	GO:0005667|transcription factor complex;GO:0005634|nucleus;	K10175	TBX1	_
c67404_g1	0.7	0.24	-1.25	0.0274	1	yes	down	c67404_g1_i1	2848	_	_	_	_	_	_
c53989_g1	4.24	0.81	-2.26	0.0275	1	yes	down	c53989_g1_i1	709	_	_	_	K01830	E5.3.99.2, PTGDS	path:ko00590;path:ko01100
c36784_g1	0.41	0	-2.36	0.0276	1	yes	down	c36784_g1_i2	675	_	_	_	_	_	_
c75540_g1	0.41	0	-2.35	0.0276	1	yes	down	c75540_g1_i1	677	_	_	_	_	_	_
c2485_g1	1.44	0.09	-3.01	0.0277	1	yes	down	c2485_g1_i1	604	_	_	_	_	_	_
c58152_g1	9.44	2.33	-1.97	0.0277	1	yes	down	c58152_g1_i1	831	_	_	_	_	_	_
c60723_g1	1.04	0.26	-1.64	0.028	1	yes	down	c60723_g1_i1	758	_	_	_	_	_	_
c57417_g1	16.84	4.59	-1.85	0.0282	1	yes	down	c57417_g1_i1	654	_	_	_	_	_	_
c11433_g1	1	0.1	-2.49	0.0284	1	yes	down	c11433_g1_i1	598	_	_	_	K16733	RACGAP1, Tum	_
c62054_g4	3.06	1.29	-1.19	0.0285	1	yes	down	c62054_g4_i1	3407	_	_	_	_	_	_
c53430_g1	1.84	0.3	-2.26	0.0285	1	yes	down	c53430_g1_i1	445	_	_	_	_	_	_
c64580_g1	1.42	0.46	-1.45	0.0286	1	yes	down	c64580_g1_i1	2107	_	_	_	_	_	_
c73080_g1	0.33	0	-2.11	0.0287	1	yes	down	c73080_g1_i1	750	_	_	_	_	_	_
c53592_g2	7.94	3.18	-1.29	0.0288	1	yes	down	c53592_g2_i1	1168	_	_	_	K17846	KLF4	path:ko04550
c45580_g1	0.38	0.03	-1.92	0.0289	1	yes	down	c45580_g1_i1	804	_	_	_	_	_	_
c61551_g3	1.03	0.27	-1.62	0.029	1	yes	down	c61551_g3_i1	779	_	_	_	K09671	CHST6	path:ko00533
c69010_g1	3.94	0.5	-2.76	0.0292	1	yes	down	c69010_g1_i3	233	_	_	_	K09448	TEAD	path:ko04011;path:ko04390;path:ko04391
c51624_g2	0.61	0.08	-1.99	0.0293	1	yes	down	c51624_g2_i1	662	_	_	_	_	_	_
c57129_g2	4.31	0.82	-2.25	0.0293	1	yes	down	c57129_g2_i1	831	_	_	_	_	_	_
c50463_g1	3.63	0	-5.22	0.0297	1	yes	down	c50463_g1_i4	519	_	_	_	_	_	_
c60682_g2	7.93	2.91	-1.42	0.0298	1	yes	down	c60682_g2_i1	1497	_	_	_	K19721	COL5AS	path:ko04974
c61496_g1	0.69	0.13	-1.78	0.0299	1	yes	down	c61496_g1_i1	3303	_	_	_	_	_	_
c52343_g2	1.32	0.5	-1.25	0.0302	1	yes	down	c52343_g2_i1	1950	_	_	_	_	_	_
c53668_g3	0.44	0.1	-1.39	0.0303	1	yes	down	c53668_g3_i1	1081	_	_	_	_	_	_
c53283_g1	1	0.17	-2.03	0.0304	1	yes	down	c53283_g1_i1	597	_	_	_	_	_	_
c67635_g3	4.96	1.88	-1.36	0.0304	1	yes	down	c67635_g3_i1	1043	_	_	_	_	_	_
c55553_g2	0.22	0.03	-1.29	0.0305	1	yes	down	c55553_g2_i1	1142	_	_	_	_	_	_
c64970_g1	0.53	0.19	-1.14	0.0306	1	yes	down	c64970_g1_i1	1934	_	_	_	_	_	_
c40984_g1	0.6	0.03	-2.44	0.0309	1	yes	down	c40984_g1_i1	760	_	_	_	_	_	_
c49370_g5	0.36	0.08	-1.38	0.031	1	yes	down	c49370_g5_i1	2029	_	_	_	_	_	_
c48942_g1	0.38	0	-2.25	0.031	1	yes	down	c48942_g1_i1	733	_	_	_	_	_	_
c59874_g2	0.69	0.14	-1.71	0.031	1	yes	down	c59874_g2_i1	1066	GO:0005543|phospholipid binding;	GO:0007165|signal transduction;	GO:0031256|leading edge membrane;GO:0005737|cytoplasm;	_	_	_
c45715_g1	0.54	0.16	-1.29	0.0311	1	yes	down	c45715_g1_i1	1117	_	_	_	_	_	_
c55020_g1	0.38	0.11	-1.17	0.0311	1	yes	down	c55020_g1_i1	1846	_	GO:0090304|nucleic acid metabolic process;GO:0034645|cellular macromolecule biosynthetic process;	_	K07830	RRAS2, TC21	path:ko04010;path:ko04014;path:ko04024;path:ko04072;path:ko04530;path:ko04810;path:ko05166;path:ko05205
c66546_g4	0.4	0.14	-1.06	0.0312	1	yes	down	c66546_g4_i3	205	_	_	_	_	_	_
c75867_g1	0.62	0.05	-2.23	0.0312	1	yes	down	c75867_g1_i1	558	_	_	_	_	_	_
c15132_g1	0.45	0	-2.46	0.0313	1	yes	down	c15132_g1_i1	783	_	_	_	_	_	_
c95981_g1	0.41	0	-2.35	0.0313	1	yes	down	c95981_g1_i1	832	_	_	_	_	_	_
c62655_g1	6.84	1.79	-1.87	0.0314	1	yes	down	c62655_g1_i1	985	_	_	_	_	_	_
c57687_g1	1.55	0.67	-1.1	0.0316	1	yes	down	c57687_g1_i3	1865	GO:0031625|ubiquitin protein ligase binding;GO:0016874|ligase activity;GO:0019901|protein kinase binding;GO:0008270|zinc ion binding;GO:0002020|protease binding;GO:0002039|p53 binding;GO:0004842|ubiquitin-protein transferase activity;	GO:1901797|negative regulation of signal transduction by p53 class mediator;GO:0070936|protein K48-linked ubiquitination;GO:0010804|negative regulation of tumor necrosis factor-mediated signaling pathway;GO:1902042|negative regulation of extrinsic apoptotic signaling pathway via death domain receptors;GO:0006886|intracellular protein transport;GO:0043161|proteasome-mediated ubiquitin-dependent pr…	GO:0010008|endosome membrane;GO:0002947|tumor necrosis factor receptor superfamily complex;GO:0016023|cytoplasmic membrane-bounded vesicle;GO:0005886|plasma membrane;	_	_	_
c60496_g2	0.43	0.02	-2.17	0.0317	1	yes	down	c60496_g2_i1	984	_	_	_	_	_	_
c50406_g2	0.19	0.03	-1.16	0.0317	1	yes	down	c50406_g2_i1	1324	_	_	_	_	_	_
c65067_g1	0.46	0.16	-1.13	0.0318	1	yes	down	c65067_g1_i2	1604	_	_	_	_	_	_
c56666_g1	0.42	0.09	-1.47	0.0318	1	yes	down	c56666_g1_i2	1771	GO:0020037|heme binding;GO:0005506|iron ion binding;GO:0016712|oxidoreductase activity, acting on paired donors, with incorporation or reduction of molecular oxygen, reduced flavin or flavoprotein as one donor, and incorporation of one atom of oxygen;	GO:0055114|oxidation-reduction process;	_	K17857	CYP2P	_
c39597_g1	0.37	0.08	-1.43	0.0318	1	yes	down	c39597_g1_i1	894	_	_	_	_	_	_
c52230_g1	0.29	0.06	-1.32	0.0319	1	yes	down	c52230_g1_i1	1196	_	_	_	_	_	_
c53948_g1	0.66	0.04	-2.43	0.0319	1	yes	down	c53948_g1_i1	626	_	_	_	_	_	_
c39541_g1	0.42	0.16	-1.02	0.032	1	yes	down	c39541_g1_i1	2331	_	_	_	_	_	_
c65704_g1	0.83	0.23	-1.48	0.0321	1	yes	down	c65704_g1_i3	3799	_	_	_	_	_	_
c48770_g1	0.29	0.03	-1.61	0.0322	1	yes	down	c48770_g1_i1	1212	_	_	_	_	_	_
c60071_g1	0.94	0.22	-1.69	0.0322	1	yes	down	c60071_g1_i1	1088	_	_	_	_	_	_
c40872_g2	0.38	0.04	-1.81	0.0324	1	yes	down	c40872_g2_i1	696	_	_	_	_	_	_
c40432_g1	0.34	0	-2.14	0.0324	1	yes	down	c40432_g1_i1	594	_	_	_	_	_	_
c100649_g1	0.23	0.02	-1.43	0.0324	1	yes	down	c100649_g1_i1	939	_	_	_	_	_	_
c59472_g1	0.4	0.04	-1.89	0.0324	1	yes	down	c59472_g1_i1	672	_	_	_	_	_	_
c60510_g1	0.28	0.06	-1.3	0.0325	1	yes	down	c60510_g1_i1	1524	_	_	_	_	_	_
c53107_g2	0.37	0	-2.25	0.033	1	yes	down	c53107_g2_i2	822	_	_	_	_	_	_
c63217_g2	0.3	0	-2.02	0.0331	1	yes	down	c63217_g2_i2	512	_	_	_	_	_	_
c56828_g2	0.38	0	-2.25	0.0331	1	yes	down	c56828_g2_i2	712	_	_	_	_	_	_
c54378_g1	38.56	11.94	-1.68	0.0331	1	yes	down	c54378_g1_i1	607	_	_	_	_	_	_
c68542_g11	2.02	0.7	-1.4	0.0332	1	yes	down	c68542_g11_i1	733	_	_	_	_	_	_
c66733_g2	2.5	0.92	-1.35	0.0333	1	yes	down	c66733_g2_i7	4594	GO:0004842|ubiquitin-protein transferase activity;GO:0016874|ligase activity;	GO:0016567|protein ubiquitination;	_	K12232	HECTD2	_
c53757_g1	2.09	0.73	-1.4	0.0333	1	yes	down	c53757_g1_i1	808	_	_	_	_	_	_
c49070_g1	0.42	0.05	-1.8	0.0333	1	yes	down	c49070_g1_i1	1360	_	_	_	_	_	_
c54933_g1	0.27	0	-1.87	0.0334	1	yes	down	c54933_g1_i1	950	_	_	_	_	_	_
c46311_g1	0.37	0	-2.23	0.0334	1	yes	down	c46311_g1_i1	779	_	_	_	_	_	_
c38770_g1	0.57	0.04	-2.26	0.0335	1	yes	down	c38770_g1_i1	1056	_	_	_	_	_	_
c58927_g3	1.04	0.32	-1.42	0.0336	1	yes	down	c58927_g3_i1	871	_	_	_	_	_	_
c62872_g3	0.3	0.04	-1.55	0.0336	1	yes	down	c62872_g3_i1	1696	_	_	_	_	_	_
c84001_g1	0.23	0.02	-1.45	0.0337	1	yes	down	c84001_g1_i1	881	_	_	_	_	_	_
c52509_g1	0.64	0.08	-2.07	0.0337	1	yes	down	c52509_g1_i1	543	_	_	_	_	_	_
c41680_g1	0.84	0.12	-2.12	0.0337	1	yes	down	c41680_g1_i1	1149	GO:0004866|endopeptidase inhibitor activity;	GO:0010951|negative regulation of endopeptidase activity;	GO:0005615|extracellular space;	K03910	A2M	path:ko04610
c52806_g1	0.58	0.14	-1.53	0.0338	1	yes	down	c52806_g1_i1	1972	_	_	_	_	_	_
c71863_g1	0.26	0.04	-1.4	0.0338	1	yes	down	c71863_g1_i1	1073	_	_	_	_	_	_
c56220_g1	0.44	0.06	-1.75	0.034	1	yes	down	c56220_g1_i1	739	_	_	_	_	_	_
c12873_g2	2.77	0.38	-2.59	0.0342	1	yes	down	c12873_g2_i1	575	_	_	_	_	_	_
c90443_g1	0.29	0.02	-1.66	0.0342	1	yes	down	c90443_g1_i1	835	_	_	_	_	_	_
c68227_g2	1.04	0.34	-1.36	0.0342	1	yes	down	c68227_g2_i1	2442	_	_	_	_	_	_
c60085_g1	2.36	0.21	-3	0.0343	1	yes	down	c60085_g1_i1	456	_	_	_	_	_	_
c66028_g1	24.26	8.64	-1.48	0.0344	1	yes	down	c66028_g1_i1	2738	GO:0086006|voltage-gated sodium channel activity involved in cardiac muscle cell action potential;GO:0044325|ion channel binding;GO:0017080|sodium channel regulator activity;	GO:0086012|membrane depolarization during cardiac muscle cell action potential;GO:0086091|regulation of heart rate by cardiac conduction;GO:0010765|positive regulation of sodium ion transport;GO:0086002|cardiac muscle cell action potential involved in contraction;GO:2000649|regulation of sodium ion transmembrane transporter activity;GO:0086067|AV node cell to bundle of His cell communication;GO:0…	GO:0001518|voltage-gated sodium channel complex;GO:0014704|intercalated disc;	K04848	SCN4B	path:ko04261
c52183_g3	0.28	0	-1.91	0.0345	1	yes	down	c52183_g3_i1	769	_	_	_	_	_	_
c11334_g1	0.39	0.04	-1.8	0.0345	1	yes	down	c11334_g1_i1	1092	_	_	_	_	_	_
c121184_g1	8.87	0	-6.49	0.0345	1	yes	down	c121184_g1_i1	263	_	_	_	_	_	_
c64576_g1	0.89	0.31	-1.28	0.0345	1	yes	down	c64576_g1_i1	2587	_	_	_	_	_	_
c31464_g1	0.58	0	-2.77	0.0345	1	yes	down	c31464_g1_i1	495	_	_	_	_	_	_
c49489_g1	0.39	0.08	-1.42	0.0346	1	yes	down	c49489_g1_i2	1090	_	_	_	_	_	_
c66640_g1	49.85	18.25	-1.44	0.035	1	yes	down	c66640_g1_i1	1027	_	_	_	K06252	TN	path:ko04151;path:ko04510;path:ko04512;path:ko05206
c45356_g1	0.37	0.08	-1.43	0.0351	1	yes	down	c45356_g1_i2	1367	_	_	_	_	_	_
c65636_g1	0.39	0.06	-1.65	0.0352	1	yes	down	c65636_g1_i1	2309	_	_	_	_	_	_
c46853_g1	0.42	0.11	-1.29	0.0355	1	yes	down	c46853_g1_i1	1376	_	_	_	_	_	_
c67912_g2	0.87	0.27	-1.38	0.0355	1	yes	down	c67912_g2_i1	1515	_	_	_	_	_	_
c69004_g2	0.53	0.2	-1.04	0.0355	1	yes	down	c69004_g2_i1	5191	_	_	_	_	_	_
c55746_g1	0.59	0.19	-1.26	0.0357	1	yes	down	c55746_g1_i1	2003	_	_	_	_	_	_
c50913_g1	0.34	0	-2.15	0.0361	1	yes	down	c50913_g1_i1	679	_	_	_	_	_	_
c64362_g1	21.45	0	-7.75	0.0361	1	yes	down	c64362_g1_i1	237	_	_	_	K07859	RND3	_
c42284_g1	0.32	0	-2.09	0.0362	1	yes	down	c42284_g1_i3	929	GO:0005509|calcium ion binding;	_	_	_	_	_
c54663_g3	1.91	0.49	-1.77	0.0362	1	yes	down	c54663_g3_i1	930	_	_	_	_	_	_
c70960_g2	1.76	0.82	-1.01	0.0364	1	yes	down	c70960_g2_i1	2419	_	_	_	K05175	GABRA	path:ko04080;path:ko04723;path:ko04727;path:ko04742;path:ko05032;path:ko05033
c59563_g3	1.01	0.3	-1.49	0.0364	1	yes	down	c59563_g3_i1	2873	_	_	_	K13856	SLC4A3, AE3	_
c47311_g1	3.59	0.22	-3.54	0.0365	1	yes	down	c47311_g1_i1	384	_	_	_	_	_	_
c63181_g1	0.37	0.11	-1.19	0.0367	1	yes	down	c63181_g1_i1	2282	_	_	_	_	_	_
c60131_g1	2.43	0.72	-1.64	0.0369	1	yes	down	c60131_g1_i1	1151	_	_	_	_	_	_
c14459_g1	0.2	0	-1.59	0.037	1	yes	down	c14459_g1_i1	768	_	_	_	_	_	_
c120052_g1	0.47	0	-2.51	0.037	1	yes	down	c120052_g1_i1	515	_	_	_	_	_	_
c68487_g3	0.58	0.15	-1.44	0.0371	1	yes	down	c68487_g3_i1	1098	_	_	_	_	_	_
c34519_g1	0.64	0	-2.89	0.0371	1	yes	down	c34519_g1_i1	463	GO:0008270|zinc ion binding;	_	GO:0005622|intracellular;	K12015	TRIM39	_
c63408_g1	0.3	0.06	-1.35	0.0371	1	yes	down	c63408_g1_i1	1095	_	_	_	_	_	_
c105741_g1	0.94	0	-3.38	0.0375	1	yes	down	c105741_g1_i1	448	_	_	_	_	_	_
c56787_g1	0.29	0.03	-1.6	0.0376	1	yes	down	c56787_g1_i1	792	_	_	_	_	_	_
c67482_g2	6.79	3.15	-1.08	0.0376	1	yes	down	c67482_g2_i1	5034	_	_	_	_	_	_
c68785_g2	6.95	2.32	-1.54	0.0376	1	yes	down	c68785_g2_i1	1236	_	_	_	_	_	_
c64135_g1	0.48	0.19	-1.01	0.0377	1	yes	down	c64135_g1_i1	1838	GO:0003951|NAD+ kinase activity;GO:0005524|ATP binding;GO:0004143|diacylglycerol kinase activity;GO:0005509|calcium ion binding;	GO:0009395|phospholipid catabolic process;GO:0006769|nicotinamide metabolic process;GO:0016310|phosphorylation;GO:0007205|protein kinase C-activating G-protein coupled receptor signaling pathway;GO:0046486|glycerolipid metabolic process;GO:0035556|intracellular signal transduction;GO:0046497|nicotinate nucleotide metabolic process;	_	K00901	dgkA, DGK	path:ko00561;path:ko00564;path:ko01100;path:ko01110;path:ko04070;path:ko04072;path:ko05231
c16567_g1	0.42	0.03	-1.98	0.0378	1	yes	down	c16567_g1_i2	708	_	_	_	_	_	_
c38184_g1	0.64	0.07	-2.1	0.0378	1	yes	down	c38184_g1_i1	547	_	_	_	_	_	_
c122563_g1	0.33	0.02	-1.79	0.0378	1	yes	down	c122563_g1_i1	867	_	_	_	_	_	_
c56654_g1	0.63	0.23	-1.16	0.0379	1	yes	down	c56654_g1_i4	1278	_	_	_	_	_	_
c53077_g3	1.16	0.16	-2.29	0.0379	1	yes	down	c53077_g3_i1	1238	_	_	_	_	_	_
c9620_g1	0.59	0	-2.79	0.0379	1	yes	down	c9620_g1_i1	487	_	_	_	_	_	_
c44820_g1	0.32	0	-2.08	0.0379	1	yes	down	c44820_g1_i1	627	_	_	_	_	_	_
c59284_g1	0.45	0	-2.45	0.0379	1	yes	down	c59284_g1_i2	543	_	_	_	_	_	_
c57180_g1	3.29	1.45	-1.13	0.038	1	yes	down	c57180_g1_i1	2218	_	_	_	K04991	PKD2L2	_
c65802_g2	0.69	0.21	-1.34	0.0381	1	yes	down	c65802_g2_i2	1028	_	_	_	_	_	_
c62485_g2	0.33	0	-2.11	0.0382	1	yes	down	c62485_g2_i1	745	_	_	_	_	_	_
c33764_g2	0.99	0.22	-1.79	0.0384	1	yes	down	c33764_g2_i1	1010	_	_	_	K18486	HAND2	_
c37917_g1	0.53	0.1	-1.66	0.0387	1	yes	down	c37917_g1_i1	714	_	_	_	_	_	_
c49244_g1	0.99	0.12	-2.3	0.0387	1	yes	down	c49244_g1_i2	1422	GO:0000976|transcription regulatory region sequence-specific DNA binding;GO:0003700|sequence-specific DNA binding transcription factor activity;	GO:0006355|regulation of transcription, DNA-templated;	GO:0005634|nucleus;GO:0005667|transcription factor complex;	K09317	EMX	_
c46261_g1	0.36	0.04	-1.77	0.0391	1	yes	down	c46261_g1_i1	679	_	_	_	_	_	_
c71404_g1	6.18	1.69	-1.81	0.0393	1	yes	down	c71404_g1_i1	8473	_	_	_	_	_	_
c59617_g1	0.49	0.19	-1	0.0397	1	yes	down	c59617_g1_i1	3391	_	_	_	K07151	STT3	path:ko00510;path:ko00513;path:ko01100;path:ko04141
c52936_g1	0.45	0.07	-1.73	0.0397	1	yes	down	c52936_g1_i1	718	_	_	_	_	_	_
c61390_g2	1.04	0	-3.51	0.0398	1	yes	down	c61390_g2_i2	426	_	_	_	_	_	_
c67635_g1	3.66	1.53	-1.21	0.0399	1	yes	down	c67635_g1_i1	4076	_	_	_	K19500	ANO6, TMEM16F	_
c101303_g1	0.31	0.04	-1.52	0.04	1	yes	down	c101303_g1_i1	925	_	_	_	_	_	_
c50712_g1	0.64	0.19	-1.36	0.04	1	yes	down	c50712_g1_i1	1002	_	_	_	_	_	_
c70703_g1	1.37	0.27	-1.98	0.04	1	yes	down	c70703_g1_i1	1316	_	_	_	_	_	_
c90456_g1	0.39	0	-2.3	0.0402	1	yes	down	c90456_g1_i1	561	_	_	_	_	_	_
c77915_g1	0.41	0	-2.35	0.0402	1	yes	down	c77915_g1_i1	552	_	_	_	_	_	_
c50322_g1	0.37	0.01	-2.04	0.0402	1	yes	down	c50322_g1_i2	1135	_	_	_	K16505	CDHR5, MUCDHL	_
c55511_g2	0.49	0.14	-1.3	0.0403	1	yes	down	c55511_g2_i1	2343	_	_	_	_	_	_
c49669_g1	0.56	0.13	-1.54	0.0404	1	yes	down	c49669_g1_i1	1458	_	_	_	_	_	_
c55698_g1	0.7	0.08	-2.14	0.0405	1	yes	down	c55698_g1_i1	784	_	_	_	_	_	_
c44956_g1	0.46	0.11	-1.41	0.0406	1	yes	down	c44956_g1_i1	1725	_	_	_	_	_	_
c102240_g1	0.76	0.07	-2.33	0.0406	1	yes	down	c102240_g1_i1	511	_	_	_	_	_	_
c54847_g1	0.5	0.09	-1.62	0.0408	1	yes	down	c54847_g1_i1	726	_	_	_	_	_	_
c120655_g1	0.38	0.05	-1.71	0.0408	1	yes	down	c120655_g1_i1	1135	_	_	_	_	_	_
c62197_g2	136.9	68.38	-1	0.0408	1	yes	down	c62197_g2_i1	1318	_	_	_	_	_	_
c67918_g6	0.62	0.17	-1.4	0.0409	1	yes	down	c67918_g6_i1	1764	_	_	_	_	_	_
c55558_g1	0.36	0.04	-1.72	0.041	1	yes	down	c55558_g1_i1	1036	_	_	_	_	_	_
c20691_g1	1.18	0.07	-2.95	0.0412	1	yes	down	c20691_g1_i1	1312	_	_	_	_	_	_
c68405_g1	276.88	58.84	-2.23	0.0414	1	yes	down	c68405_g1_i1	625	_	_	GO:0005861|troponin complex;	K10371	TNNI1	_
c61552_g1	0.26	0.06	-1.13	0.0414	1	yes	down	c61552_g1_i2	1412	_	_	_	K18047	STYXL1, DUSP24, MKSTYX	_
c55433_g1	2.28	0.95	-1.18	0.0416	1	yes	down	c55433_g1_i1	2047	_	_	_	_	_	_
c47594_g1	0.41	0.05	-1.78	0.0416	1	yes	down	c47594_g1_i1	844	_	_	_	_	_	_
c46369_g2	0.32	0	-2.09	0.0419	1	yes	down	c46369_g2_i1	606	_	_	_	_	_	_
c34005_g1	0.71	0.03	-2.69	0.0419	1	yes	down	c34005_g1_i3	972	_	_	_	_	_	_
c58451_g2	2.15	0.87	-1.22	0.0419	1	yes	down	c58451_g2_i1	1139	_	_	_	_	_	_
c8539_g1	0.34	0.05	-1.57	0.042	1	yes	down	c8539_g1_i1	1287	_	_	_	_	_	_
c52958_g1	0.44	0.1	-1.42	0.0422	1	yes	down	c52958_g1_i1	1119	_	_	_	_	_	_
c56909_g1	2.61	0.63	-1.89	0.0424	1	yes	down	c56909_g1_i1	763	_	_	_	_	_	_
c44743_g1	0.32	0.03	-1.69	0.0425	1	yes	down	c44743_g1_i1	767	_	_	_	_	_	_
c56008_g1	0.29	0.07	-1.23	0.0428	1	yes	down	c56008_g1_i1	2665	_	_	_	_	_	_
c49268_g1	1.12	0.37	-1.36	0.0429	1	yes	down	c49268_g1_i1	1442	_	_	_	_	_	_
c54663_g6	1.64	0.45	-1.67	0.0429	1	yes	down	c54663_g6_i1	3392	_	_	_	_	_	_
c52520_g1	0.29	0.07	-1.22	0.0429	1	yes	down	c52520_g1_i1	1373	_	_	_	_	_	_
c44306_g1	0.3	0	-2.02	0.0431	1	yes	down	c44306_g1_i1	923	_	_	_	_	_	_
c44114_g1	0.42	0	-2.38	0.0431	1	yes	down	c44114_g1_i1	755	_	_	_	_	_	_
c47483_g1	0.61	0.09	-1.88	0.0431	1	yes	down	c47483_g1_i1	1715	_	_	_	_	_	_
c56448_g1	0.37	0	-2.22	0.0432	1	yes	down	c56448_g1_i1	649	GO:0019905|syntaxin binding;	_	_	_	_	_
c59134_g2	0.56	0.18	-1.25	0.0433	1	yes	down	c59134_g2_i2	1846	GO:0046872|metal ion binding;GO:0005524|ATP binding;GO:0019829|cation-transporting ATPase activity;	GO:0006200|ATP catabolic process;GO:0006812|cation transport;	GO:0016021|integral component of membrane;	K14951	ATP13A3_4_5	_
c109040_g1	0.52	0.09	-1.72	0.0434	1	yes	down	c109040_g1_i1	640	_	_	_	_	_	_
c119360_g1	0.4	0.06	-1.68	0.0435	1	yes	down	c119360_g1_i1	776	_	_	_	_	_	_
c34870_g1	0.3	0	-1.99	0.0435	1	yes	down	c34870_g1_i1	692	_	_	_	_	_	_
c55909_g3	0.32	0	-2.06	0.0436	1	yes	down	c55909_g3_i1	653	_	_	_	_	_	_
c53045_g1	4.01	0.61	-2.53	0.0436	1	yes	down	c53045_g1_i1	1198	_	_	_	K07189	PPP1R3	path:ko04910;path:ko04931
c120484_g1	0.4	0.02	-2	0.0436	1	yes	down	c120484_g1_i1	815	_	_	_	_	_	_
c68625_g2	0.41	0.1	-1.35	0.0438	1	yes	down	c68625_g2_i1	1187	_	_	_	K08388	P2RY13	path:ko04080
c51826_g1	23.38	8.6	-1.43	0.0438	1	yes	down	c51826_g1_i1	1062	GO:0008138|protein tyrosine/serine/threonine phosphatase activity;GO:0004725|protein tyrosine phosphatase activity;	GO:0035335|peptidyl-tyrosine dephosphorylation;GO:0006570|tyrosine metabolic process;	_	K14165	K14165	_
c61505_g1	1.19	0.12	-2.58	0.0439	1	yes	down	c61505_g1_i1	644	_	_	_	_	_	_
c64562_g1	4.99	2.37	-1.04	0.044	1	yes	down	c64562_g1_i1	882	_	_	_	_	_	_
c119370_g1	0.29	0.05	-1.37	0.0444	1	yes	down	c119370_g1_i1	1065	_	_	_	_	_	_
c57013_g2	0.87	0.21	-1.67	0.0444	1	yes	down	c57013_g2_i1	673	_	_	_	_	_	_
c68118_g1	2.52	0.8	-1.54	0.0446	1	yes	down	c68118_g1_i1	1970	_	_	_	_	_	_
c68166_g1	26.26	10.9	-1.26	0.0447	1	yes	down	c68166_g1_i1	1666	_	_	_	_	_	_
c43899_g1	0.3	0.03	-1.63	0.0449	1	yes	down	c43899_g1_i1	1128	_	_	_	_	_	_
c58832_g1	0.85	0.2	-1.69	0.045	1	yes	down	c58832_g1_i1	671	_	_	_	_	_	_
c66581_g2	3.21	0.64	-2.16	0.0451	1	yes	down	c66581_g2_i1	457	_	_	_	_	_	_
c120850_g1	0.26	0	-1.87	0.0451	1	yes	down	c120850_g1_i1	740	_	_	_	_	_	_
c53180_g1	0.2	0.02	-1.37	0.0452	1	yes	down	c53180_g1_i1	1064	_	_	_	_	_	_
c64770_g1	208.89	68.26	-1.61	0.0452	1	yes	down	c64770_g1_i5	355	_	_	_	K06252	TN	path:ko04151;path:ko04510;path:ko04512;path:ko05206
c47700_g1	0.47	0.03	-2.11	0.0453	1	yes	down	c47700_g1_i1	695	_	_	_	_	_	_
c52197_g1	0.26	0.06	-1.14	0.0454	1	yes	down	c52197_g1_i1	1352	_	_	_	_	_	_
c60527_g2	1.12	0.4	-1.29	0.0454	1	yes	down	c60527_g2_i1	2064	_	_	_	_	_	_
c53048_g1	3.35	1.12	-1.5	0.0456	1	yes	down	c53048_g1_i1	1102	GO:0005499|vitamin D binding;GO:0005509|calcium ion binding;	GO:0010842|retina layer formation;GO:0071310|cellular response to organic substance;GO:0035502|metanephric part of ureteric bud development;GO:0072205|metanephric collecting duct development;GO:0019233|sensory perception of pain;GO:0006874|cellular calcium ion homeostasis;GO:0006816|calcium ion transport;GO:0007626|locomotory behavior;GO:0072221|metanephric distal convoluted tubule development;GO…	GO:0030425|dendrite;GO:0043025|neuronal cell body;GO:0012506|vesicle membrane;GO:0005829|cytosol;GO:0045211|postsynaptic membrane;GO:0030424|axon;GO:0005634|nucleus;	K14757	CALB1, CALB	path:ko04961
c64647_g1	0.49	0.07	-1.76	0.0457	1	yes	down	c64647_g1_i1	1004	_	_	_	_	_	_
c59033_g2	0.47	0.18	-1.04	0.046	1	yes	down	c59033_g2_i2	1916	_	_	_	_	_	_
c69087_g1	0.76	0.08	-2.23	0.0462	1	yes	down	c69087_g1_i5	660	_	_	_	_	_	_
c69338_g1	4.68	2.18	-1.07	0.0462	1	yes	down	c69338_g1_i1	2705	_	_	_	K08862	PLK3, CNK	path:ko04068;path:ko05152
c62987_g2	0.96	0.29	-1.43	0.0466	1	yes	down	c62987_g2_i1	1888	_	_	_	_	_	_
c68934_g4	4.75	1.32	-1.77	0.0467	1	yes	down	c68934_g4_i2	3789	_	_	_	K05852	PLN	path:ko04020;path:ko04022;path:ko04024;path:ko04261;path:ko04919;path:ko05414
c121495_g1	0.45	0	-2.46	0.0467	1	yes	down	c121495_g1_i1	495	GO:0008009|chemokine activity;	GO:0007165|signal transduction;GO:0060326|cell chemotaxis;GO:0006955|immune response;	GO:0005576|extracellular region;	K16595	CCL13	path:ko04060;path:ko04062;path:ko04064
c57083_g2	0.24	0	-1.76	0.0467	1	yes	down	c57083_g2_i1	645	_	_	_	_	_	_
c61877_g3	0.36	0.04	-1.67	0.0467	1	yes	down	c61877_g3_i1	1202	_	_	_	_	_	_
c68626_g1	2.89	1.01	-1.44	0.0468	1	yes	down	c68626_g1_i2	756	_	_	_	_	_	_
c67918_g8	0.28	0.02	-1.63	0.0468	1	yes	down	c67918_g8_i1	929	_	_	_	_	_	_
c41688_g1	0.34	0.08	-1.28	0.047	1	yes	down	c41688_g1_i1	1196	_	_	_	_	_	_
c41167_g2	0.61	0.05	-2.28	0.0473	1	yes	down	c41167_g2_i1	605	_	_	_	_	_	_
c62924_g2	2.64	0.67	-1.84	0.0474	1	yes	down	c62924_g2_i2	472	_	_	_	_	_	_
c113872_g1	0.54	0.12	-1.55	0.048	1	yes	down	c113872_g1_i1	768	_	_	_	_	_	_
c53573_g1	5.78	2.8	-1.02	0.0482	1	yes	down	c53573_g1_i1	1397	GO:0005520|insulin-like growth factor binding;	GO:0001558|regulation of cell growth;GO:0001525|angiogenesis;	GO:0016942|insulin-like growth factor binding protein complex;	_	_	_
c58660_g1	13.26	5.93	-1.15	0.0484	1	yes	down	c58660_g1_i1	1008	_	_	_	K03944	NDUFV3	path:ko00190;path:ko01100;path:ko04932;path:ko05010;path:ko05012;path:ko05016
c56241_g1	14.35	5.94	-1.26	0.0485	1	yes	down	c56241_g1_i1	1946	_	_	_	K04696	SOCS3, CIS3	path:ko04120;path:ko04380;path:ko04630;path:ko04668;path:ko04910;path:ko04917;path:ko04920;path:ko04930;path:ko04931;path:ko04932;path:ko05160;path:ko05164;path:ko05168
c65558_g3	2.11	0.91	-1.12	0.0485	1	yes	down	c65558_g3_i1	1003	_	_	_	K08558	NR4A2, NURR1	path:ko04925
c59638_g1	0.61	0.1	-1.81	0.0487	1	yes	down	c59638_g1_i1	609	_	_	_	_	_	_
c84569_g1	0.32	0.02	-1.76	0.0487	1	yes	down	c84569_g1_i1	854	_	_	_	_	_	_
c56350_g1	3.96	0	-5.34	0.049	1	yes	down	c56350_g1_i1	288	_	_	_	_	_	_
c12189_g1	0.26	0	-1.84	0.049	1	yes	down	c12189_g1_i1	613	_	_	_	_	_	_
c86568_g1	0.43	0	-2.41	0.049	1	yes	down	c86568_g1_i1	495	_	_	_	_	_	_
c40350_g1	0.45	0.05	-1.82	0.0491	1	yes	down	c40350_g1_i1	620	_	_	_	_	_	_
c52684_g1	0.4	0.08	-1.49	0.0492	1	yes	down	c52684_g1_i2	866	_	_	_	_	_	_
c120389_g1	0.29	0.03	-1.58	0.0494	1	yes	down	c120389_g1_i1	721	_	_	_	_	_	_
c64124_g12	1.32	0.48	-1.3	0.0495	1	yes	down	c64124_g12_i1	3650	_	_	_	_	_	_
c70926_g1	8.17	3.23	-1.31	0.0496	1	yes	down	c70926_g1_i1	1557	_	_	_	K06593	PVRL4	path:ko04520
c54635_g1	0.42	0.09	-1.44	0.0498	1	yes	down	c54635_g1_i1	2248	_	_	_	_	_	_
c55313_g1	16.09	7.39	-1.11	0.0498	1	yes	down	c55313_g1_i3	799	_	_	_	K19721	COL5AS	path:ko04974
c94682_g1	0.49	0.06	-1.86	0.0499	1	yes	down	c94682_g1_i1	586	_	_	_	_	_	_

## Sheet: correlation analysis
	A1	A2	A3	B1	B2	B3
A1	1	0.884125	0.885089	0.822385	0.825267	0.824384
A2	0.884125	1	0.891597	0.837531	0.828805	0.829041
A3	0.885089	0.891597	1	0.827327	0.8298	0.829547
B1	0.822385	0.837531	0.827327	1	0.89681	0.886957
B2	0.825267	0.828805	0.8298	0.80681	1	0.894633
B3	0.824384	0.829041	0.829547	0.886957	0.894633	1
