# Supplementary material for: RNA-Seq transcriptome analysis of breast muscle in Pekin ducks supplemented with the dietary probiotic Clostridium butyricum
Source: BMC Genomics. 2018 Nov 28;19:844. doi: 10.1186/s12864-018-5261-1 (PMC6264624; doi:10.1186/s12864-018-5261-1)
Supplement: Supplementary file 4 — Detailed information of GO enrichment of DEGs. (XLS 31 kb) [file 12864_2018_5261_MOESM4_ESM.xls]

id	enrichment	description	ratio_in_study	ratio_in_pop	p_uncorrected	p_bonferroni	type	diff_genes
GO:0086006	e	voltage-gated sodium channel activity involved in cardiac muscle cell action potential	4/1119	6/73740	7.72e-07	0.00146	molecular_function	c112510_g1;c54715_g2;c54715_g3;c66028_g1
GO:0086012	e	membrane depolarization during cardiac muscle cell action potential	4/1119	7/73740	1.78e-06	0.00338	biological_process	c112510_g1;c54715_g2;c54715_g3;c66028_g1
GO:0019233	e	sensory perception of pain	5/1119	15/73740	2.11e-06	0.004	biological_process	c112510_g1;c52128_g1;c53048_g1;c54715_g2;c54715_g3
GO:0001518	e	voltage-gated sodium channel complex	5/1119	16/73740	3.03e-06	0.00575	cellular_component	c112510_g1;c54715_g2;c54715_g3;c66028_g1;c68229_g1
GO:0086004	e	regulation of cardiac muscle cell contraction	4/1119	8/73740	3.52e-06	0.00667	biological_process	c112510_g1;c54715_g2;c54715_g3;c68934_g4
GO:1903115	e	regulation of actin filament-based movement	4/1119	10/73740	1.03e-05	0.0195	biological_process	c112510_g1;c54715_g2;c54715_g3;c68934_g4
GO:0003779	e	actin binding	15/1119	265/73740	1.62e-05	0.0306	molecular_function	c103141_g1;c13809_g1;c51529_g1;c55687_g1;c56839_g3;c57417_g3;c61561_g1;c61561_g3;c61561_g4;c61561_g5;c61561_g6;c63516_g5;c67380_g1;c68736_g3;c71182_g6
GO:0034706	e	sodium channel complex	5/1119	22/73740	1.69e-05	0.0321	cellular_component	c112510_g1;c54715_g2;c54715_g3;c66028_g1;c68229_g1
GO:0008016	e	regulation of heart contraction	8/1119	74/73740	1.71e-05	0.0324	biological_process	c112510_g1;c54715_g2;c54715_g3;c56839_g3;c66028_g1;c67482_g1;c68934_g4;c72502_g1
GO:0005272	e	sodium channel activity	5/1119	23/73740	2.14e-05	0.0406	molecular_function	c112510_g1;c54715_g2;c54715_g3;c66028_g1;c69956_g1
GO:0061337	e	cardiac conduction	5/1119	23/73740	2.14e-05	0.0406	biological_process	c112510_g1;c54715_g2;c54715_g3;c66028_g1;c68934_g4
GO:0086063	e	voltage-gated sodium channel activity involved in SA node cell action potential	3/1119	5/73740	3.41e-05	0.0646	molecular_function	c112510_g1;c54715_g2;c54715_g3
GO:0002026	e	regulation of the force of heart contraction	4/1119	14/73740	4.68e-05	0.0887	biological_process	c56839_g3;c67482_g1;c68934_g4;c72502_g1
GO:0008092	e	cytoskeletal protein binding	20/1119	472/73740	4.73e-05	0.0898	molecular_function	c103141_g1;c13809_g1;c31480_g1;c46857_g1;c51529_g1;c52945_g1;c54755_g1;c55687_g1;c56839_g3;c57417_g3;c61561_g1;c61561_g3;c61561_g4;c61561_g5;c61561_g6;c63516_g5;c67380_g1;c68736_g3;c71182_g6;c72502_g1
GO:1903522	e	regulation of blood circulation	8/1119	86/73740	5.12e-05	0.0971	biological_process	c112510_g1;c54715_g2;c54715_g3;c56839_g3;c66028_g1;c67482_g1;c68934_g4;c72502_g1
GO:0006942	e	regulation of striated muscle contraction	5/1119	28/73740	5.86e-05	0.111	biological_process	c112510_g1;c54715_g2;c54715_g3;c56839_g3;c68934_g4
GO:0005248	e	voltage-gated sodium channel activity	4/1119	15/73740	6.3e-05	0.12	molecular_function	c112510_g1;c54715_g2;c54715_g3;c66028_g1
GO:1905030	e	voltage-gated ion channel activity involved in regulation of postsynaptic membrane potential	4/1119	15/73740	6.3e-05	0.12	molecular_function	c112510_g1;c54715_g2;c54715_g3;c66028_g1
GO:0086046	e	membrane depolarization during SA node cell action potential	3/1119	6/73740	6.74e-05	0.128	biological_process	c112510_g1;c54715_g2;c54715_g3
GO:0035637	e	multicellular organismal signaling	5/1119	30/73740	8.29e-05	0.157	biological_process	c112510_g1;c54715_g2;c54715_g3;c66028_g1;c68934_g4
GO:0044449	e	contractile fiber part	8/1119	95/73740	0.000104	0.197	cellular_component	c51529_g1;c52945_g1;c56839_g3;c61682_g1;c68405_g1;c68405_g2;c70251_g1;c72502_g1
GO:0016459	e	myosin complex	7/1119	72/73740	0.000114	0.216	cellular_component	c103141_g1;c13809_g1;c61561_g1;c61561_g3;c61561_g4;c61561_g5;c61561_g6
GO:0086010	e	membrane depolarization during action potential	4/1119	18/73740	0.000136	0.258	biological_process	c112510_g1;c54715_g2;c54715_g3;c66028_g1
GO:0003231	e	cardiac ventricle development	3/1119	8/73740	0.000184	0.35	biological_process	c112510_g1;c54715_g2;c54715_g3
GO:0003205	e	cardiac chamber development	3/1119	8/73740	0.000184	0.35	biological_process	c112510_g1;c54715_g2;c54715_g3
GO:0005951	e	carbamoyl-phosphate synthase complex	2/1119	2/73740	0.00023	0.436	cellular_component	c58656_g1;c68308_g2
GO:0070408	e	carbamoyl phosphate metabolic process	2/1119	2/73740	0.00023	0.436	biological_process	c58656_g1;c68308_g2
GO:0070409	e	carbamoyl phosphate biosynthetic process	2/1119	2/73740	0.00023	0.436	biological_process	c58656_g1;c68308_g2
GO:0004087	e	carbamoyl-phosphate synthase (ammonia) activity	2/1119	2/73740	0.00023	0.436	molecular_function	c58656_g1;c68308_g2
GO:0019433	e	triglyceride catabolic process	2/1119	2/73740	0.00023	0.436	biological_process	c58656_g1;c68308_g2
GO:0006543	e	glutamine catabolic process	2/1119	2/73740	0.00023	0.436	biological_process	c58656_g1;c68308_g2
GO:0051899	e	membrane depolarization	4/1119	21/73740	0.000257	0.487	biological_process	c112510_g1;c54715_g2;c54715_g3;c66028_g1
GO:0086091	e	regulation of heart rate by cardiac conduction	4/1119	21/73740	0.000257	0.487	biological_process	c112510_g1;c54715_g2;c54715_g3;c66028_g1
GO:0002027	e	regulation of heart rate	5/1119	39/73740	0.000299	0.568	biological_process	c112510_g1;c54715_g2;c54715_g3;c66028_g1;c68934_g4
GO:0044057	e	regulation of system process	9/1119	141/73740	0.000325	0.616	biological_process	c112510_g1;c119009_g1;c54715_g2;c54715_g3;c56839_g3;c66028_g1;c67482_g1;c68934_g4;c72502_g1
GO:0055117	e	regulation of cardiac muscle contraction	4/1119	24/73740	0.00044	0.835	biological_process	c112510_g1;c54715_g2;c54715_g3;c68934_g4
GO:0035994	e	response to muscle stretch	2/1119	3/73740	0.000683	1	biological_process	c52945_g1;c72502_g1
GO:0031433	e	telethonin binding	2/1119	3/73740	0.000683	1	molecular_function	c51529_g1;c72502_g1
GO:0006937	e	regulation of muscle contraction	5/1119	49/73740	0.000875	1	biological_process	c112510_g1;c54715_g2;c54715_g3;c56839_g3;c68934_g4
GO:0014704	e	intercalated disc	4/1119	29/73740	0.000926	1	cellular_component	c112510_g1;c54715_g2;c54715_g3;c66028_g1
GO:0005576	e	extracellular region	9/1119	165/73740	0.00101	1	cellular_component	c119432_g1;c121495_g1;c4419_g1;c61748_g2;c63142_g1;c63524_g1;c66262_g1;c68622_g4;c69838_g1
GO:1902495	e	transmembrane transporter complex	9/1119	170/73740	0.00124	1	cellular_component	c112510_g1;c54715_g2;c54715_g3;c54761_g3;c59279_g1;c66028_g1;c67077_g1;c68229_g1;c68934_g4
GO:1990351	e	transporter complex	9/1119	172/73740	0.00135	1	cellular_component	c112510_g1;c54715_g2;c54715_g3;c54761_g3;c59279_g1;c66028_g1;c67077_g1;c68229_g1;c68934_g4
GO:0044291	e	cell-cell contact zone	4/1119	32/73740	0.00135	1	cellular_component	c112510_g1;c54715_g2;c54715_g3;c66028_g1
GO:0046461	e	neutral lipid catabolic process	2/1119	4/73740	0.00135	1	biological_process	c58656_g1;c68308_g2
GO:0046464	e	acylglycerol catabolic process	2/1119	4/73740	0.00135	1	biological_process	c58656_g1;c68308_g2
GO:0003875	e	ADP-ribosylarginine hydrolase activity	2/1119	4/73740	0.00135	1	molecular_function	c69397_g1;c69397_g4
GO:0004415	e	hyalurononglucosaminidase activity	2/1119	4/73740	0.00135	1	molecular_function	c62232_g1;c66530_g2
GO:0051725	e	protein de-ADP-ribosylation	2/1119	4/73740	0.00135	1	biological_process	c69397_g1;c69397_g4
GO:0090257	e	regulation of muscle system process	5/1119	56/73740	0.00161	1	biological_process	c112510_g1;c54715_g2;c54715_g3;c56839_g3;c68934_g4
GO:0030315	e	T-tubule	3/1119	17/73740	0.00202	1	cellular_component	c112510_g1;c54715_g2;c54715_g3
GO:0005861	e	troponin complex	2/1119	5/73740	0.00223	1	cellular_component	c68405_g1;c68405_g2
GO:0072243	e	metanephric nephron epithelium development	2/1119	5/73740	0.00223	1	biological_process	c52128_g1;c53048_g1
GO:0030214	e	hyaluronan catabolic process	2/1119	5/73740	0.00223	1	biological_process	c62232_g1;c66530_g2
GO:0009251	e	glucan catabolic process	2/1119	5/73740	0.00223	1	biological_process	c58656_g1;c68308_g2
GO:0017080	e	sodium channel regulator activity	2/1119	5/73740	0.00223	1	molecular_function	c66028_g1;c68229_g1
GO:0005980	e	glycogen catabolic process	2/1119	5/73740	0.00223	1	biological_process	c58656_g1;c68308_g2
GO:0072170	e	metanephric tubule development	2/1119	5/73740	0.00223	1	biological_process	c52128_g1;c53048_g1
GO:0072207	e	metanephric epithelium development	2/1119	5/73740	0.00223	1	biological_process	c52128_g1;c53048_g1
GO:0072234	e	metanephric nephron tubule development	2/1119	5/73740	0.00223	1	biological_process	c52128_g1;c53048_g1
GO:0015081	e	sodium ion transmembrane transporter activity	5/1119	61/73740	0.00235	1	molecular_function	c112510_g1;c54715_g2;c54715_g3;c66028_g1;c69956_g1
GO:0035725	e	sodium ion transmembrane transport	4/1119	39/73740	0.00284	1	biological_process	c112510_g1;c54715_g2;c54715_g3;c69956_g1
GO:0003774	e	motor activity	7/1119	126/73740	0.00323	1	molecular_function	c103141_g1;c13809_g1;c61561_g1;c61561_g3;c61561_g4;c61561_g5;c61561_g6
GO:0005977	e	glycogen metabolic process	3/1119	20/73740	0.00328	1	biological_process	c55011_g1;c58656_g1;c68308_g2
GO:0015929	e	hexosaminidase activity	2/1119	6/73740	0.00331	1	molecular_function	c62232_g1;c66530_g2
GO:0034702	e	ion channel complex	8/1119	163/73740	0.00363	1	cellular_component	c112510_g1;c54715_g2;c54715_g3;c54761_g3;c59279_g1;c66028_g1;c67077_g1;c68229_g1
GO:0030018	e	Z disc	4/1119	44/73740	0.00442	1	cellular_component	c51529_g1;c61682_g1;c70251_g1;c72502_g1
GO:0046503	e	glycerolipid catabolic process	2/1119	7/73740	0.00459	1	biological_process	c58656_g1;c68308_g2
GO:0050667	e	homocysteine metabolic process	2/1119	7/73740	0.00459	1	biological_process	c58656_g1;c68308_g2
GO:0009065	e	glutamine family amino acid catabolic process	2/1119	7/73740	0.00459	1	biological_process	c58656_g1;c68308_g2
GO:0000272	e	polysaccharide catabolic process	2/1119	7/73740	0.00459	1	biological_process	c58656_g1;c68308_g2
GO:0044247	e	cellular polysaccharide catabolic process	2/1119	7/73740	0.00459	1	biological_process	c58656_g1;c68308_g2
GO:0007600	e	sensory perception	7/1119	141/73740	0.00595	1	biological_process	c112510_g1;c2220_g1;c34372_g1;c52128_g1;c53048_g1;c54715_g2;c54715_g3
GO:0031674	e	I band	2/1119	8/73740	0.00606	1	cellular_component	c52945_g1;c56839_g3
GO:0005261	e	cation channel activity	8/1119	178/73740	0.00612	1	molecular_function	c112510_g1;c54715_g2;c54715_g3;c54761_g3;c59279_g1;c66028_g1;c67077_g1;c69956_g1
GO:0044700	e	single organism signaling	8/1119	182/73740	0.00696	1	biological_process	c112510_g1;c52623_g1;c54715_g2;c54715_g3;c59279_g1;c66028_g1;c68934_g4;c69838_g1
GO:0023052	e	signaling	8/1119	182/73740	0.00696	1	biological_process	c112510_g1;c52623_g1;c54715_g2;c54715_g3;c59279_g1;c66028_g1;c68934_g4;c69838_g1
GO:1901796	e	regulation of signal transduction by p53 class mediator	3/1119	26/73740	0.00698	1	biological_process	c52945_g1;c57687_g1;c62232_g1
GO:0072080	e	nephron tubule development	2/1119	9/73740	0.00772	1	biological_process	c52128_g1;c53048_g1
GO:0016247	e	channel regulator activity	3/1119	27/73740	0.00777	1	molecular_function	c66028_g1;c68229_g1;c68934_g4
GO:0034703	e	cation channel complex	7/1119	151/73740	0.00855	1	cellular_component	c112510_g1;c54715_g2;c54715_g3;c54761_g3;c66028_g1;c67077_g1;c68229_g1
GO:0060415	e	muscle tissue morphogenesis	4/1119	54/73740	0.00915	1	biological_process	c34372_g1;c52945_g1;c56839_g3;c68405_g2
GO:0044275	e	cellular carbohydrate catabolic process	2/1119	10/73740	0.00955	1	biological_process	c58656_g1;c68308_g2
GO:0006814	e	sodium ion transport	5/1119	85/73740	0.00964	1	biological_process	c112510_g1;c54715_g2;c54715_g3;c68229_g1;c69956_g1
GO:0046873	e	metal ion transmembrane transporter activity	9/1119	233/73740	0.00978	1	molecular_function	c112510_g1;c52128_g1;c54715_g2;c54715_g3;c54761_g3;c66028_g1;c67077_g1;c67482_g1;c69956_g1
GO:0006073	e	cellular glucan metabolic process	3/1119	30/73740	0.0104	1	biological_process	c55011_g1;c58656_g1;c68308_g2
GO:0044042	e	glucan metabolic process	3/1119	30/73740	0.0104	1	biological_process	c55011_g1;c58656_g1;c68308_g2
GO:0097110	e	scaffold protein binding	3/1119	30/73740	0.0104	1	molecular_function	c112510_g1;c54715_g2;c54715_g3
GO:0003008	e	system process	13/1119	396/73740	0.0106	1	biological_process	c112510_g1;c2220_g1;c34372_g1;c52128_g1;c53048_g1;c54715_g2;c54715_g3;c58656_g1;c59279_g1;c64460_g5;c67585_g1;c68308_g2;c72502_g1
GO:0022832	e	voltage-gated channel activity	6/1119	122/73740	0.011	1	molecular_function	c112510_g1;c54715_g2;c54715_g3;c54761_g3;c66028_g1;c67077_g1
GO:0005244	e	voltage-gated ion channel activity	6/1119	122/73740	0.011	1	molecular_function	c112510_g1;c54715_g2;c54715_g3;c54761_g3;c66028_g1;c67077_g1
GO:0072009	e	nephron epithelium development	2/1119	11/73740	0.0116	1	biological_process	c52128_g1;c53048_g1
GO:0061326	e	renal tubule development	2/1119	11/73740	0.0116	1	biological_process	c52128_g1;c53048_g1
GO:0016799	e	hydrolase activity, hydrolyzing N-glycosyl compounds	2/1119	11/73740	0.0116	1	molecular_function	c69397_g1;c69397_g4
GO:0034765	e	regulation of ion transmembrane transport	6/1119	127/73740	0.0132	1	biological_process	c112510_g1;c54715_g2;c54715_g3;c54761_g3;c66028_g1;c68934_g4
GO:0045822	e	negative regulation of heart contraction	2/1119	12/73740	0.0137	1	biological_process	c67482_g1;c68934_g4
GO:0034762	e	regulation of transmembrane transport	6/1119	130/73740	0.0147	1	biological_process	c112510_g1;c54715_g2;c54715_g3;c54761_g3;c66028_g1;c68934_g4
GO:0086023	e	adrenergic receptor signaling pathway involved in heart process	1/1119	1/73740	0.0152	1	biological_process	c68934_g4
GO:0072020	e	proximal straight tubule development	1/1119	1/73740	0.0152	1	biological_process	c52128_g1
GO:0072022	e	descending thin limb development	1/1119	1/73740	0.0152	1	biological_process	c52128_g1
GO:0072025	e	distal convoluted tubule development	1/1119	1/73740	0.0152	1	biological_process	c53048_g1
GO:0072027	e	connecting tubule development	1/1119	1/73740	0.0152	1	biological_process	c53048_g1
GO:0006756	e	AMP phosphorylation	1/1119	1/73740	0.0152	1	biological_process	c49461_g1
GO:0014854	e	response to inactivity	1/1119	1/73740	0.0152	1	biological_process	c70251_g1
GO:0006567	e	threonine catabolic process	1/1119	1/73740	0.0152	1	biological_process	c55558_g2
GO:0046940	e	nucleoside monophosphate phosphorylation	1/1119	1/73740	0.0152	1	biological_process	c49461_g1
GO:0002541	e	activation of plasma proteins involved in acute inflammatory response	1/1119	1/73740	0.0152	1	biological_process	c62085_g1
GO:0020003	e	symbiont-containing vacuole	1/1119	1/73740	0.0152	1	cellular_component	c52128_g1
GO:0000179	e	rRNA (adenine-N6,N6-)-dimethyltransferase activity	1/1119	1/73740	0.0152	1	molecular_function	c62379_g1
GO:0061508	e	CDP phosphorylation	1/1119	1/73740	0.0152	1	biological_process	c49461_g1
GO:0060455	e	negative regulation of gastric acid secretion	1/1119	1/73740	0.0152	1	biological_process	c119009_g1
GO:0060453	e	regulation of gastric acid secretion	1/1119	1/73740	0.0152	1	biological_process	c119009_g1
GO:0016433	e	rRNA (adenine) methyltransferase activity	1/1119	1/73740	0.0152	1	molecular_function	c62379_g1
GO:0008743	e	L-threonine 3-dehydrogenase activity	1/1119	1/73740	0.0152	1	molecular_function	c55558_g2
GO:0035995	e	detection of muscle stretch	1/1119	1/73740	0.0152	1	biological_process	c72502_g1
GO:0051458	e	corticotropin secretion	1/1119	1/73740	0.0152	1	biological_process	c52128_g1
GO:0021644	e	vagus nerve morphogenesis	1/1119	1/73740	0.0152	1	biological_process	c34372_g1
GO:0060023	e	soft palate development	1/1119	1/73740	0.0152	1	biological_process	c34372_g1
GO:0086067	e	AV node cell to bundle of His cell communication	1/1119	1/73740	0.0152	1	biological_process	c66028_g1
GO:0031723	e	CXCR4 chemokine receptor binding	1/1119	1/73740	0.0152	1	molecular_function	c119009_g1
GO:0014894	e	response to denervation involved in regulation of muscle adaptation	1/1119	1/73740	0.0152	1	biological_process	c70251_g1
GO:0002947	e	tumor necrosis factor receptor superfamily complex	1/1119	1/73740	0.0152	1	cellular_component	c57687_g1
GO:0072286	e	metanephric connecting tubule development	1/1119	1/73740	0.0152	1	biological_process	c53048_g1
GO:0035502	e	metanephric part of ureteric bud development	1/1119	1/73740	0.0152	1	biological_process	c53048_g1
GO:0009216	e	purine deoxyribonucleoside triphosphate biosynthetic process	1/1119	1/73740	0.0152	1	biological_process	c49461_g1
GO:0065010	e	extracellular membrane-bounded organelle	1/1119	1/73740	0.0152	1	cellular_component	c52128_g1
GO:0050145	e	nucleoside phosphate kinase activity	1/1119	1/73740	0.0152	1	molecular_function	c49461_g1
GO:0046056	e	dADP metabolic process	1/1119	1/73740	0.0152	1	biological_process	c49461_g1
GO:0033906	e	hyaluronoglucuronidase activity	1/1119	1/73740	0.0152	1	molecular_function	c66530_g2
GO:0010641	e	positive regulation of platelet-derived growth factor receptor signaling pathway	1/1119	1/73740	0.0152	1	biological_process	c62085_g1
GO:0071600	e	otic vesicle morphogenesis	1/1119	1/73740	0.0152	1	biological_process	c34372_g1
GO:1901894	e	regulation of calcium-transporting ATPase activity	1/1119	1/73740	0.0152	1	biological_process	c68934_g4
GO:1901895	e	negative regulation of calcium-transporting ATPase activity	1/1119	1/73740	0.0152	1	biological_process	c68934_g4
GO:0090534	e	calcium ion-transporting ATPase complex	1/1119	1/73740	0.0152	1	cellular_component	c68934_g4
GO:0061566	e	CMP phosphorylation	1/1119	1/73740	0.0152	1	biological_process	c49461_g1
GO:0061567	e	dCMP phosphorylation	1/1119	1/73740	0.0152	1	biological_process	c49461_g1
GO:0061568	e	GDP phosphorylation	1/1119	1/73740	0.0152	1	biological_process	c49461_g1
GO:0061569	e	UDP phosphorylation	1/1119	1/73740	0.0152	1	biological_process	c49461_g1
GO:0006186	e	dGDP phosphorylation	1/1119	1/73740	0.0152	1	biological_process	c49461_g1
GO:0086092	e	regulation of the force of heart contraction by cardiac conduction	1/1119	1/73740	0.0152	1	biological_process	c68934_g4
GO:0085018	e	maintenance of symbiont-containing vacuole by host	1/1119	1/73740	0.0152	1	biological_process	c52128_g1
GO:0061571	e	TDP phosphorylation	1/1119	1/73740	0.0152	1	biological_process	c49461_g1
GO:0061570	e	dCDP phosphorylation	1/1119	1/73740	0.0152	1	biological_process	c49461_g1
GO:0072513	e	positive regulation of secondary heart field cardioblast proliferation	1/1119	1/73740	0.0152	1	biological_process	c34372_g1
GO:0072230	e	metanephric proximal straight tubule development	1/1119	1/73740	0.0152	1	biological_process	c52128_g1
GO:0072232	e	metanephric proximal convoluted tubule segment 2 development	1/1119	1/73740	0.0152	1	biological_process	c52128_g1
GO:0006174	e	dADP phosphorylation	1/1119	1/73740	0.0152	1	biological_process	c49461_g1
GO:0061565	e	dAMP phosphorylation	1/1119	1/73740	0.0152	1	biological_process	c49461_g1
GO:0014877	e	response to muscle inactivity involved in regulation of muscle adaptation	1/1119	1/73740	0.0152	1	biological_process	c70251_g1
GO:0014874	e	response to stimulus involved in regulation of muscle adaptation	1/1119	1/73740	0.0152	1	biological_process	c70251_g1
GO:0014870	e	response to muscle inactivity	1/1119	1/73740	0.0152	1	biological_process	c70251_g1
GO:0072221	e	metanephric distal convoluted tubule development	1/1119	1/73740	0.0152	1	biological_process	c53048_g1
GO:0072220	e	metanephric descending thin limb development	1/1119	1/73740	0.0152	1	biological_process	c52128_g1
GO:0072032	e	proximal convoluted tubule segment 2 development	1/1119	1/73740	0.0152	1	biological_process	c52128_g1
GO:0015077	e	monovalent inorganic cation transmembrane transporter activity	8/1119	210/73740	0.0155	1	molecular_function	c112510_g1;c52128_g1;c54715_g2;c54715_g3;c54761_g3;c66028_g1;c67077_g1;c69956_g1
GO:0030212	e	hyaluronan metabolic process	2/1119	13/73740	0.0161	1	biological_process	c62232_g1;c66530_g2
GO:0046209	e	nitric oxide metabolic process	2/1119	13/73740	0.0161	1	biological_process	c58656_g1;c68308_g2
GO:0046395	e	carboxylic acid catabolic process	5/1119	100/73740	0.0184	1	biological_process	c55558_g2;c58656_g1;c62232_g1;c66530_g2;c68308_g2
GO:0016054	e	organic acid catabolic process	5/1119	100/73740	0.0184	1	biological_process	c55558_g2;c58656_g1;c62232_g1;c66530_g2;c68308_g2
GO:0002020	e	protease binding	3/1119	37/73740	0.0185	1	molecular_function	c57687_g1;c60350_g4;c62085_g1
GO:0030001	e	metal ion transport	11/1119	325/73740	0.0185	1	biological_process	c112510_g1;c52128_g1;c53048_g1;c54715_g2;c54715_g3;c54761_g3;c57799_g1;c67077_g1;c67482_g1;c68229_g1;c69956_g1
GO:0046928	e	regulation of neurotransmitter secretion	2/1119	14/73740	0.0186	1	biological_process	c54761_g3;c57799_g1
GO:0006541	e	glutamine metabolic process	2/1119	14/73740	0.0186	1	biological_process	c58656_g1;c68308_g2
GO:2001057	e	reactive nitrogen species metabolic process	2/1119	14/73740	0.0186	1	biological_process	c58656_g1;c68308_g2
GO:0033017	e	sarcoplasmic reticulum membrane	2/1119	14/73740	0.0186	1	cellular_component	c67482_g1;c68934_g4
GO:1903523	e	negative regulation of blood circulation	2/1119	15/73740	0.0212	1	biological_process	c67482_g1;c68934_g4
GO:1901797	e	negative regulation of signal transduction by p53 class mediator	2/1119	15/73740	0.0212	1	biological_process	c57687_g1;c62232_g1
GO:0006112	e	energy reserve metabolic process	3/1119	39/73740	0.0212	1	biological_process	c55011_g1;c58656_g1;c68308_g2
GO:0016798	e	hydrolase activity, acting on glycosyl bonds	4/1119	71/73740	0.023	1	molecular_function	c62232_g1;c66530_g2;c69397_g1;c69397_g4
GO:0006560	e	proline metabolic process	3/1119	41/73740	0.0242	1	biological_process	c58656_g1;c68308_g2;c99671_g1
GO:0044264	e	cellular polysaccharide metabolic process	3/1119	41/73740	0.0242	1	biological_process	c55011_g1;c58656_g1;c68308_g2
GO:0006525	e	arginine metabolic process	3/1119	42/73740	0.0258	1	biological_process	c58656_g1;c68308_g2;c99671_g1
GO:0005976	e	polysaccharide metabolic process	3/1119	42/73740	0.0258	1	biological_process	c55011_g1;c58656_g1;c68308_g2
GO:0022836	e	gated channel activity	7/1119	189/73740	0.0261	1	molecular_function	c112510_g1;c54715_g2;c54715_g3;c54761_g3;c59279_g1;c66028_g1;c67077_g1
GO:0005216	e	ion channel activity	8/1119	233/73740	0.0269	1	molecular_function	c112510_g1;c54715_g2;c54715_g3;c54761_g3;c59279_g1;c66028_g1;c67077_g1;c69956_g1
GO:0042379	e	chemokine receptor binding	2/1119	17/73740	0.0269	1	molecular_function	c119009_g1;c121495_g1
GO:0051588	e	regulation of neurotransmitter transport	2/1119	17/73740	0.0269	1	biological_process	c54761_g3;c57799_g1
GO:0022838	e	substrate-specific channel activity	8/1119	235/73740	0.0281	1	molecular_function	c112510_g1;c54715_g2;c54715_g3;c54761_g3;c59279_g1;c66028_g1;c67077_g1;c69956_g1
GO:0008324	e	cation transmembrane transporter activity	11/1119	365/73740	0.0288	1	molecular_function	c112510_g1;c52128_g1;c54715_g2;c54715_g3;c54761_g3;c59134_g2;c59279_g1;c66028_g1;c67077_g1;c67482_g1;c69956_g1
GO:0022890	e	inorganic cation transmembrane transporter activity	10/1119	307/73740	0.029	1	molecular_function	c112510_g1;c52128_g1;c54715_g2;c54715_g3;c54761_g3;c59279_g1;c66028_g1;c67077_g1;c67482_g1;c69956_g1
GO:0035296	e	regulation of tube diameter	3/1119	44/73740	0.0291	1	biological_process	c58656_g1;c64460_g5;c68308_g2
GO:0071347	e	cellular response to interleukin-1	2/1119	18/73740	0.03	1	biological_process	c52945_g1;c66530_g2
GO:0033655	e	host cell cytoplasm part	1/1119	2/73740	0.0301	1	cellular_component	c52128_g1
GO:0044241	e	lipid digestion	1/1119	2/73740	0.0301	1	biological_process	c52128_g1
GO:0086103	e	G-protein coupled receptor signaling pathway involved in heart process	1/1119	2/73740	0.0301	1	biological_process	c68934_g4
GO:0004523	e	RNA-DNA hybrid ribonuclease activity	1/1119	2/73740	0.0301	1	molecular_function	c118481_g2
GO:0046066	e	dGDP metabolic process	1/1119	2/73740	0.0301	1	biological_process	c49461_g1
GO:0008426	e	protein kinase C inhibitor activity	1/1119	2/73740	0.0301	1	molecular_function	c61682_g1
GO:0071499	e	cellular response to laminar fluid shear stress	1/1119	2/73740	0.0301	1	biological_process	c54386_g1
GO:0009202	e	deoxyribonucleoside triphosphate biosynthetic process	1/1119	2/73740	0.0301	1	biological_process	c49461_g1
GO:0042030	e	ATPase inhibitor activity	1/1119	2/73740	0.0301	1	molecular_function	c68934_g4
GO:2001256	e	regulation of store-operated calcium entry	1/1119	2/73740	0.0301	1	biological_process	c66262_g1
GO:0031167	e	rRNA methylation	1/1119	2/73740	0.0301	1	biological_process	c62379_g1
GO:1900623	e	regulation of monocyte aggregation	1/1119	2/73740	0.0301	1	biological_process	c62232_g1
GO:1900625	e	positive regulation of monocyte aggregation	1/1119	2/73740	0.0301	1	biological_process	c62232_g1
GO:2001270	e	regulation of cysteine-type endopeptidase activity involved in execution phase of apoptosis	1/1119	2/73740	0.0301	1	biological_process	c57687_g1
GO:0009182	e	purine deoxyribonucleoside diphosphate metabolic process	1/1119	2/73740	0.0301	1	biological_process	c49461_g1
GO:0002246	e	wound healing involved in inflammatory response	1/1119	2/73740	0.0301	1	biological_process	c62232_g1
GO:0032780	e	negative regulation of ATPase activity	1/1119	2/73740	0.0301	1	biological_process	c68934_g4
GO:2001271	e	negative regulation of cysteine-type endopeptidase activity involved in execution phase of apoptosis	1/1119	2/73740	0.0301	1	biological_process	c57687_g1
GO:0072205	e	metanephric collecting duct development	1/1119	2/73740	0.0301	1	biological_process	c53048_g1
GO:0001604	e	urotensin II receptor activity	1/1119	2/73740	0.0301	1	molecular_function	c64460_g5
GO:0060668	e	regulation of branching involved in salivary gland morphogenesis by extracellular matrix-epithelial cell signaling	1/1119	2/73740	0.0301	1	biological_process	c69838_g1
GO:0070315	e	G1 to G0 transition involved in cell differentiation	1/1119	2/73740	0.0301	1	biological_process	c60916_g2
GO:0005499	e	vitamin D binding	1/1119	2/73740	0.0301	1	molecular_function	c53048_g1
GO:0097746	e	regulation of blood vessel diameter	3/1119	45/73740	0.0309	1	biological_process	c58656_g1;c64460_g5;c68308_g2
GO:0022803	e	passive transmembrane transporter activity	8/1119	240/73740	0.0312	1	molecular_function	c112510_g1;c54715_g2;c54715_g3;c54761_g3;c59279_g1;c66028_g1;c67077_g1;c69956_g1
GO:0015267	e	channel activity	8/1119	240/73740	0.0312	1	molecular_function	c112510_g1;c54715_g2;c54715_g3;c54761_g3;c59279_g1;c66028_g1;c67077_g1;c69956_g1
GO:0032970	e	regulation of actin filament-based process	5/1119	115/73740	0.0313	1	biological_process	c112510_g1;c54715_g2;c54715_g3;c61682_g1;c68934_g4
GO:0006812	e	cation transport	13/1119	460/73740	0.0321	1	biological_process	c112510_g1;c52128_g1;c53048_g1;c54715_g2;c54715_g3;c54761_g3;c57799_g1;c59134_g2;c59279_g1;c67077_g1;c67482_g1;c68229_g1;c69956_g1
GO:0055008	e	cardiac muscle tissue morphogenesis	3/1119	46/73740	0.0326	1	biological_process	c52945_g1;c56839_g3;c68405_g2
GO:0043516	e	regulation of DNA damage response, signal transduction by p53 class mediator	2/1119	19/73740	0.0332	1	biological_process	c52945_g1;c62232_g1
GO:0015672	e	monovalent inorganic cation transport	8/1119	244/73740	0.0339	1	biological_process	c112510_g1;c52128_g1;c54715_g2;c54715_g3;c54761_g3;c67077_g1;c68229_g1;c69956_g1
GO:0042391	e	regulation of membrane potential	5/1119	118/73740	0.0344	1	biological_process	c112510_g1;c54715_g2;c54715_g3;c59279_g1;c66028_g1
GO:0006641	e	triglyceride metabolic process	2/1119	20/73740	0.0365	1	biological_process	c58656_g1;c68308_g2
GO:0097755	e	positive regulation of blood vessel diameter	2/1119	20/73740	0.0365	1	biological_process	c58656_g1;c68308_g2
GO:0044282	e	small molecule catabolic process	5/1119	121/73740	0.0377	1	biological_process	c55558_g2;c58656_g1;c62232_g1;c66530_g2;c68308_g2
GO:0043269	e	regulation of ion transport	7/1119	205/73740	0.038	1	biological_process	c112510_g1;c54715_g2;c54715_g3;c54761_g3;c66028_g1;c66262_g1;c68934_g4
GO:1904018	e	positive regulation of vasculature development	3/1119	49/73740	0.0383	1	biological_process	c61682_g1;c62085_g1;c69537_g4
GO:0006184	e	obsolete GTP catabolic process	5/1119	122/73740	0.0388	1	biological_process	c42634_g1;c52590_g1;c55740_g1;c69138_g2;c70440_g1
GO:0043462	e	regulation of ATPase activity	2/1119	21/73740	0.0399	1	biological_process	c63516_g5;c68934_g4
GO:0015980	e	energy derivation by oxidation of organic compounds	3/1119	51/73740	0.0424	1	biological_process	c55011_g1;c58656_g1;c68308_g2
GO:0035150	e	regulation of tube size	3/1119	51/73740	0.0424	1	biological_process	c58656_g1;c64460_g5;c68308_g2
GO:0050880	e	regulation of blood vessel size	3/1119	51/73740	0.0424	1	biological_process	c58656_g1;c64460_g5;c68308_g2
GO:2000117	e	negative regulation of cysteine-type endopeptidase activity	2/1119	22/73740	0.0435	1	biological_process	c57687_g1;c62232_g1
GO:0043154	e	negative regulation of cysteine-type endopeptidase activity involved in apoptotic process	2/1119	22/73740	0.0435	1	biological_process	c57687_g1;c62232_g1
GO:0006874	e	cellular calcium ion homeostasis	4/1119	87/73740	0.0437	1	biological_process	c53048_g1;c66262_g1;c67482_g1;c72502_g1
GO:0080135	e	regulation of cellular response to stress	6/1119	168/73740	0.0439	1	biological_process	c108265_g1;c52945_g1;c54577_g2;c56720_g3;c61682_g1;c62232_g1
GO:0070050	e	neuron cellular homeostasis	1/1119	3/73740	0.0448	1	biological_process	c59279_g1
GO:0033391	e	chromatoid body	1/1119	3/73740	0.0448	1	cellular_component	c36746_g1
GO:0042978	e	ornithine decarboxylase activator activity	1/1119	3/73740	0.0448	1	molecular_function	c51882_g2
GO:0003264	e	regulation of cardioblast proliferation	1/1119	3/73740	0.0448	1	biological_process	c34372_g1
GO:0015149	e	hexose transmembrane transporter activity	1/1119	3/73740	0.0448	1	molecular_function	c68368_g1
GO:0060457	e	negative regulation of digestive system process	1/1119	3/73740	0.0448	1	biological_process	c119009_g1
GO:0000154	e	rRNA modification	1/1119	3/73740	0.0448	1	biological_process	c62379_g1
GO:0014896	e	muscle hypertrophy	1/1119	3/73740	0.0448	1	biological_process	c72502_g1
GO:0014897	e	striated muscle hypertrophy	1/1119	3/73740	0.0448	1	biological_process	c72502_g1
GO:0003300	e	cardiac muscle hypertrophy	1/1119	3/73740	0.0448	1	biological_process	c72502_g1
GO:0042166	e	acetylcholine binding	1/1119	3/73740	0.0448	1	molecular_function	c59279_g1
GO:0042165	e	neurotransmitter binding	1/1119	3/73740	0.0448	1	molecular_function	c59279_g1
GO:0021670	e	lateral ventricle development	1/1119	3/73740	0.0448	1	biological_process	c52128_g1
GO:0071498	e	cellular response to fluid shear stress	1/1119	3/73740	0.0448	1	biological_process	c54386_g1
GO:0072044	e	collecting duct development	1/1119	3/73740	0.0448	1	biological_process	c53048_g1
GO:0043031	e	negative regulation of macrophage activation	1/1119	3/73740	0.0448	1	biological_process	c119009_g1
GO:0060017	e	parathyroid gland development	1/1119	3/73740	0.0448	1	biological_process	c34372_g1
GO:0043237	e	laminin-1 binding	1/1119	3/73740	0.0448	1	molecular_function	c69838_g1
GO:1901077	e	regulation of relaxation of muscle	1/1119	3/73740	0.0448	1	biological_process	c68934_g4
GO:0042313	e	protein kinase C deactivation	1/1119	3/73740	0.0448	1	biological_process	c61682_g1
GO:0005355	e	glucose transmembrane transporter activity	1/1119	3/73740	0.0448	1	molecular_function	c68368_g1
GO:0070837	e	dehydroascorbic acid transport	1/1119	3/73740	0.0448	1	biological_process	c68368_g1
GO:0048752	e	semicircular canal morphogenesis	1/1119	3/73740	0.0448	1	biological_process	c34372_g1
GO:0033300	e	dehydroascorbic acid transporter activity	1/1119	3/73740	0.0448	1	molecular_function	c68368_g1
GO:0005372	e	water transmembrane transporter activity	1/1119	3/73740	0.0448	1	molecular_function	c52128_g1
GO:0008649	e	rRNA methyltransferase activity	1/1119	3/73740	0.0448	1	molecular_function	c62379_g1
GO:0003266	e	regulation of secondary heart field cardioblast proliferation	1/1119	3/73740	0.0448	1	biological_process	c34372_g1
GO:0055056	e	D-glucose transmembrane transporter activity	1/1119	3/73740	0.0448	1	molecular_function	c68368_g1
GO:0072239	e	metanephric glomerulus vasculature development	1/1119	3/73740	0.0448	1	biological_process	c52128_g1
GO:0031274	e	positive regulation of pseudopodium assembly	1/1119	3/73740	0.0448	1	biological_process	c70911_g1
GO:0031272	e	regulation of pseudopodium assembly	1/1119	3/73740	0.0448	1	biological_process	c70911_g1
GO:0031672	e	A band	1/1119	3/73740	0.0448	1	cellular_component	c56839_g3
GO:0010804	e	negative regulation of tumor necrosis factor-mediated signaling pathway	1/1119	3/73740	0.0448	1	biological_process	c57687_g1
