# Supplementary material for: RNA-Seq transcriptome analysis of breast muscle in Pekin ducks supplemented with the dietary probiotic Clostridium butyricum
Source: BMC Genomics. 2018 Nov 28;19:844. doi: 10.1186/s12864-018-5261-1 (PMC6264624; doi:10.1186/s12864-018-5261-1)
Supplement: Supplementary file 5 — Detailed information of KEGG enrichment of DEGs. (XLSX 30 kb) [file 12864_2018_5261_MOESM5_ESM.xlsx]

## Sheet: Sheet1
#Term	Database	Id	Sample number	Background number	P-Value	Corrected P-Value	Genes	Hyperlink	typeII	typeI
Adrenergic signaling in cardiomyocytes	KEGG PATHWAY	ko04261	18	221	1.81e-08	3.36e-06	c61561_g1|c61561_g3|c119017_g1|c61561_g5|c61561_g4|c57799_g1|c61561_g6|c63516_g5|c56924_g1|c112510_g1|c62215_g2|c61561_g2|c68934_g4|c68932_g4|c54715_g2|c54715_g3|c56839_g3|c66028_g1	http://www.genome.jp/kegg-bin/show_pathway?ko04261/K04515%09red/K04865%09red/K04838%09red/K04848%09red/K09290%09red/K12749%09red/K04869%09red/K17751%09red/K10351%09red/K05852%09red/K10374%09red	Circulatory system	Organismal Systems
Cardiac muscle contraction	KEGG PATHWAY	ko04260	12	119	5.44e-07	5.03e-05	c61561_g1|c61561_g3|c119017_g1|c61561_g5|c61561_g4|c61561_g6|c63516_g5|c56924_g1|c62215_g2|c61561_g2|c68932_g4|c56839_g3	http://www.genome.jp/kegg-bin/show_pathway?ko04260/K04865%09red/K09290%09red/K12749%09red/K04869%09red/K17751%09red/K10351%09red/K10374%09red	Circulatory system	Organismal Systems
Tight junction	KEGG PATHWAY	ko04530	13	246	0.000127183	0.00784297	c61561_g1|c121015_g1|c61561_g3|c119017_g1|c61561_g5|c61561_g4|c61561_g6|c56340_g1|c55020_g1|c61561_g2|c103141_g1|c52383_g1|c13809_g1	http://www.genome.jp/kegg-bin/show_pathway?ko04530/K06099%09red/K06104%09red/K17751%09red/K10352%09red/K10351%09red/K07830%09red	Cellular community - eukaryotes	Cellular Processes
Nitrogen metabolism	KEGG PATHWAY	ko00910	4	22	0.000521068	0.0235679	c68308_g2|c66179_g1|c58656_g1|c65451_g2	http://www.genome.jp/kegg-bin/show_pathway?ko00910/K01672%09red/K01948%09red	Energy metabolism	Metabolism
Viral myocarditis	KEGG PATHWAY	ko05416	7	92	0.000636971	0.0235679	c61561_g1|c61561_g3|c61561_g2|c61561_g5|c61561_g4|c61561_g6|c58841_g1	http://www.genome.jp/kegg-bin/show_pathway?ko05416/K06752%09red/K17751%09red	Cardiovascular diseases	Human Diseases
Dilated cardiomyopathy	KEGG PATHWAY	ko05414	8	164	0.00393452	0.121314	c119017_g1|c68932_g4|c63516_g5|c56924_g1|c62215_g2|c68934_g4|c56839_g3|c68139_g2	http://www.genome.jp/kegg-bin/show_pathway?ko05414/K04865%09red/K09290%09red/K06476%09red/K12749%09red/K04869%09red/K10351%09red/K05852%09red/K10374%09red	Cardiovascular diseases	Human Diseases
Hypertrophic cardiomyopathy (HCM)	KEGG PATHWAY	ko05410	7	152	0.00908864	0.2402	c119017_g1|c68932_g4|c63516_g5|c56924_g1|c62215_g2|c56839_g3|c68139_g2	http://www.genome.jp/kegg-bin/show_pathway?ko05410/K04865%09red/K09290%09red/K06476%09red/K12749%09red/K04869%09red/K10351%09red/K10374%09red	Cardiovascular diseases	Human Diseases
African trypanosomiasis	KEGG PATHWAY	ko05143	3	39	0.0233482	0.510475	c61404_g2|c57775_g1|c65599_g1	http://www.genome.jp/kegg-bin/show_pathway?ko05143/K06494%09red/K00463%09red/K13822%09red	Infectious diseases: Parasitic	Human Diseases
Intestinal immune network for IgA production	KEGG PATHWAY	ko04672	3	40	0.0248339	0.510475	c64702_g1|c61867_g1|c58841_g1	http://www.genome.jp/kegg-bin/show_pathway?ko04672/K05150%09red/K06752%09red/K06710%09red	Immune system	Organismal Systems
Tryptophan metabolism	KEGG PATHWAY	ko00380	3	44	0.0312742	0.564324	c105045_g1|c62156_g1|c65599_g1	http://www.genome.jp/kegg-bin/show_pathway?ko00380/K00453%09red/K00463%09red/K00669%09red	Amino acid metabolism	Metabolism
Alanine, aspartate and glutamate metabolism	KEGG PATHWAY	ko00250	3	47	0.0366222	0.564324	c70756_g2|c58656_g1|c68308_g2	http://www.genome.jp/kegg-bin/show_pathway?ko00250/K01948%09red/K00272%09red	Amino acid metabolism	Metabolism
MAPK signaling pathway	KEGG PATHWAY	ko04010	10	346	0.0376692	0.564324	c68932_g4|c55020_g1|c54577_g2|c68622_g4|c13001_g1|c68736_g3|c62215_g2|c61682_g1|c61836_g1|c58927_g1	http://www.genome.jp/kegg-bin/show_pathway?ko04010/K04865%09red/K04437%09red/K04415%09red/K04455%09red/K04358%09red/K04869%09red/K04402%09red/K16342%09red/K07830%09red/K04458%09red	Signal transduction	Environmental Information Processing
TNF signaling pathway	KEGG PATHWAY	ko04668	5	124	0.0412666	0.564324	c56241_g1|c53175_g1|c64299_g1|c58927_g1|c61404_g2	http://www.genome.jp/kegg-bin/show_pathway?ko04668/K04696%09red/K06494%09red/K10048%09red/K04415%09red/K04734%09red	Signal transduction	Environmental Information Processing
ECM-receptor interaction	KEGG PATHWAY	ko04512	8	258	0.0427056	0.564324	c37315_g1|c60350_g4|c4293_g1|c61612_g1|c66640_g1|c64770_g1|c62232_g1|c68139_g2	http://www.genome.jp/kegg-bin/show_pathway?ko04512/K06476%09red/K05717%09red/K06252%09red/K06261%09red/K06256%09red/K06245%09red/K06243%09red	Signaling molecules and interaction	Environmental Information Processing
Malaria	KEGG PATHWAY	ko05144	4	90	0.0491885	0.606658	c69147_g1|c61404_g2|c61404_g1|c57775_g1	http://www.genome.jp/kegg-bin/show_pathway?ko05144/K06496%09red/K06494%09red/K06543%09red/K13822%09red	Infectious diseases: Parasitic	Human Diseases
Arginine biosynthesis	KEGG PATHWAY	ko00220	2	26	0.0627277	0.720891	c68308_g2|c58656_g1	http://www.genome.jp/kegg-bin/show_pathway?ko00220/K01948%09red	Amino acid metabolism	Metabolism
cAMP signaling pathway	KEGG PATHWAY	ko04024	8	284	0.066244	0.720891	c53175_g1|c57799_g1|c54599_g4|c49984_g9|c55020_g1|c68934_g4|c52623_g1|c46741_g1	http://www.genome.jp/kegg-bin/show_pathway?ko04024/K04515%09red/K05730%09red/K15494%09red/K04221%09red/K04734%09red/K05852%09red/K04957%09red/K07830%09red	Signal transduction	Environmental Information Processing
Small cell lung cancer	KEGG PATHWAY	ko05222	5	159	0.0933623	0.936939	c37315_g1|c4293_g1|c60350_g4|c53175_g1|c68139_g2	http://www.genome.jp/kegg-bin/show_pathway?ko05222/K06245%09red/K05717%09red/K06243%09red/K06476%09red/K04734%09red	Cancers: Specific types	Human Diseases
Focal adhesion	KEGG PATHWAY	ko04510	11	476	0.103656	0.936939	c37315_g1|c119017_g1|c63667_g1|c54599_g4|c70992_g2|c4293_g1|c68736_g3|c66640_g1|c64770_g1|c60350_g4|c68139_g2	http://www.genome.jp/kegg-bin/show_pathway?ko04510/K04437%09red/K05730%09red/K10152%09red/K05717%09red/K06476%09red/K00907%09red/K06252%09red/K10351%09red/K06245%09red/K06243%09red	Cellular community - eukaryotes	Cellular Processes
Mucin type O-Glycan biosynthesis	KEGG PATHWAY	ko00512	2	38	0.11568	0.936939	c36198_g1|c49053_g1	http://www.genome.jp/kegg-bin/show_pathway?ko00512/K03479%09red/K00710%09red	_	_
p53 signaling pathway	KEGG PATHWAY	ko04115	3	82	0.128214	0.936939	c42203_g1|c54577_g2|c70992_g2	http://www.genome.jp/kegg-bin/show_pathway?ko04115/K04402%09red/K10152%09red/K10131%09red	Cell growth and death	Cellular Processes
Cell adhesion molecules (CAMs)	KEGG PATHWAY	ko04514	5	191	0.16042	0.936939	c64702_g1|c58841_g1|c61404_g1|c61404_g2|c64989_g1	http://www.genome.jp/kegg-bin/show_pathway?ko04514/K06496%09red/K06494%09red/K06752%09red/K06710%09red/K06491%09red	Signaling molecules and interaction	Environmental Information Processing
Regulation of actin cytoskeleton	KEGG PATHWAY	ko04810	9	414	0.169067	0.936939	c119017_g1|c61426_g1|c63667_g1|c68548_g1|c54599_g4|c68622_g4|c55020_g1|c60350_g4|c68139_g2	http://www.genome.jp/kegg-bin/show_pathway?ko04810/K05747%09red/K06476%09red/K04358%09red/K05717%09red/K05730%09red/K00907%09red/K10351%09red/K07830%09red	Cell motility	Cellular Processes
Arachidonic acid metabolism	KEGG PATHWAY	ko00590	2	54	0.197171	0.936939	c53989_g1|c13001_g1	http://www.genome.jp/kegg-bin/show_pathway?ko00590/K16342%09red/K01830%09red	Lipid metabolism	Metabolism
Gastric acid secretion	KEGG PATHWAY	ko04971	3	102	0.198639	0.936939	c63667_g1|c15193_g1|c57799_g1	http://www.genome.jp/kegg-bin/show_pathway?ko04971/K04515%09red/K00907%09red/K13768%09red	Digestive system	Organismal Systems
Toxoplasmosis	KEGG PATHWAY	ko05145	4	159	0.216078	0.936939	c37315_g1|c4293_g1|c53175_g1|c58841_g1	http://www.genome.jp/kegg-bin/show_pathway?ko05145/K06245%09red/K06752%09red/K06243%09red/K04734%09red	Infectious diseases: Parasitic	Human Diseases
Chemokine signaling pathway	KEGG PATHWAY	ko04062	6	270	0.218107	0.936939	c53175_g1|c121495_g1|c61426_g1|c68548_g1|c54599_g4|c51692_g1	http://www.genome.jp/kegg-bin/show_pathway?ko04062/K05747%09red/K05730%09red/K04734%09red/K10032%09red/K16595%09red	Immune system	Organismal Systems
Primary bile acid biosynthesis	KEGG PATHWAY	ko00120	1	16	0.221388	0.936939	c69183_g1	http://www.genome.jp/kegg-bin/show_pathway?ko00120/K07431%09red	Lipid metabolism	Metabolism
Glycosaminoglycan biosynthesis - keratan sulfate	KEGG PATHWAY	ko00533	1	17	0.232768	0.936939	c61551_g3	http://www.genome.jp/kegg-bin/show_pathway?ko00533/K09671%09red	Glycan biosynthesis and metabolism	Metabolism
Asthma	KEGG PATHWAY	ko05310	1	17	0.232768	0.936939	c58841_g1	http://www.genome.jp/kegg-bin/show_pathway?ko05310/K06752%09red	Immune diseases	Human Diseases
Insulin resistance	KEGG PATHWAY	ko04931	4	166	0.237787	0.936939	c56241_g1|c53045_g1|c53175_g1|c55011_g1	http://www.genome.jp/kegg-bin/show_pathway?ko04931/K04696%09red/K07189%09red/K04734%09red	Endocrine and metabolic diseases	Human Diseases
Dorso-ventral axis formation	KEGG PATHWAY	ko04320	2	62	0.24012	0.936939	c65141_g1|c66546_g4	http://www.genome.jp/kegg-bin/show_pathway?ko04320/K02184%09red	Development	Organismal Systems
Choline metabolism in cancer	KEGG PATHWAY	ko05231	5	223	0.24169	0.936939	c68548_g1|c64135_g1|c62450_g1|c61426_g1|c13001_g1	http://www.genome.jp/kegg-bin/show_pathway?ko05231/K05747%09red/K16342%09red/K08200%09red/K00901%09red	Cancers: Overview	Human Diseases
Hematopoietic cell lineage	KEGG PATHWAY	ko04640	3	115	0.248395	0.936939	c61612_g1|c62232_g1|c68139_g2	http://www.genome.jp/kegg-bin/show_pathway?ko04640/K06476%09red/K06261%09red/K06256%09red	Immune system	Organismal Systems
FoxO signaling pathway	KEGG PATHWAY	ko04068	4	175	0.266394	0.936939	c54577_g2|c69338_g1|c70251_g1|c54386_g1	http://www.genome.jp/kegg-bin/show_pathway?ko04068/K10305%09red/K17845%09red/K08862%09red/K04402%09red	Signal transduction	Environmental Information Processing
Oxytocin signaling pathway	KEGG PATHWAY	ko04921	5	233	0.269096	0.936939	c63667_g1|c62215_g2|c68932_g4|c13001_g1|c57799_g1	http://www.genome.jp/kegg-bin/show_pathway?ko04921/K04515%09red/K16342%09red/K04865%09red/K04869%09red/K00907%09red	Endocrine system	Organismal Systems
Staphylococcus aureus infection	KEGG PATHWAY	ko05150	2	69	0.278035	0.936939	c58841_g1|c61404_g1	http://www.genome.jp/kegg-bin/show_pathway?ko05150/K06496%09red/K06752%09red	Infectious diseases: Bacterial	Human Diseases
Shigellosis	KEGG PATHWAY	ko05131	4	179	0.279307	0.936939	c68548_g1|c53175_g1|c61426_g1|c62232_g1	http://www.genome.jp/kegg-bin/show_pathway?ko05131/K05747%09red/K04734%09red/K06256%09red	Infectious diseases: Bacterial	Human Diseases
Glycosaminoglycan degradation	KEGG PATHWAY	ko00531	1	22	0.287228	0.936939	c66530_g2	http://www.genome.jp/kegg-bin/show_pathway?ko00531/K01197%09red	Glycan biosynthesis and metabolism	Metabolism
Influenza A	KEGG PATHWAY	ko05164	4	182	0.289056	0.936939	c56241_g1|c53175_g1|c69415_g2|c58841_g1	http://www.genome.jp/kegg-bin/show_pathway?ko05164/K04696%09red/K01165%09red/K06752%09red/K04734%09red	Infectious diseases: Viral	Human Diseases
Hepatitis C	KEGG PATHWAY	ko05160	3	127	0.295778	0.936939	c56241_g1|c53175_g1|c69415_g2	http://www.genome.jp/kegg-bin/show_pathway?ko05160/K04696%09red/K01165%09red/K04734%09red	Infectious diseases: Viral	Human Diseases
T cell receptor signaling pathway	KEGG PATHWAY	ko04660	3	130	0.307731	0.936939	c54599_g4|c53175_g1|c58927_g1	http://www.genome.jp/kegg-bin/show_pathway?ko04660/K05730%09red/K04415%09red/K04734%09red	Immune system	Organismal Systems
Proximal tubule bicarbonate reclamation	KEGG PATHWAY	ko04964	1	24	0.307916	0.936939	c52128_g1	http://www.genome.jp/kegg-bin/show_pathway?ko04964/K09864%09red	Excretory system	Organismal Systems
Insulin signaling pathway	KEGG PATHWAY	ko04910	4	188	0.308685	0.936939	c56241_g1|c53045_g1|c68349_g1|c55011_g1	http://www.genome.jp/kegg-bin/show_pathway?ko04910/K04696%09red/K07189%09red/K07193%09red	Endocrine system	Organismal Systems
Arginine and proline metabolism	KEGG PATHWAY	ko00330	2	75	0.310446	0.936939	c60857_g1|c51882_g2	http://www.genome.jp/kegg-bin/show_pathway?ko00330/K01581%09red/K01583%09red	Amino acid metabolism	Metabolism
Graft-versus-host disease	KEGG PATHWAY	ko05332	1	26	0.328005	0.936939	c58841_g1	http://www.genome.jp/kegg-bin/show_pathway?ko05332/K06752%09red	Immune diseases	Human Diseases
Allograft rejection	KEGG PATHWAY	ko05330	1	26	0.328005	0.936939	c58841_g1	http://www.genome.jp/kegg-bin/show_pathway?ko05330/K06752%09red	Immune diseases	Human Diseases
Fc epsilon RI signaling pathway	KEGG PATHWAY	ko04664	2	80	0.337226	0.936939	c54599_g4|c13001_g1	http://www.genome.jp/kegg-bin/show_pathway?ko04664/K16342%09red/K05730%09red	Immune system	Organismal Systems
alpha-Linolenic acid metabolism	KEGG PATHWAY	ko00592	1	27	0.33783	0.936939	c13001_g1	http://www.genome.jp/kegg-bin/show_pathway?ko00592/K16342%09red	Lipid metabolism	Metabolism
Inflammatory mediator regulation of TRP channels	KEGG PATHWAY	ko04750	3	141	0.351612	0.936939	c69956_g1|c13001_g1|c57799_g1	http://www.genome.jp/kegg-bin/show_pathway?ko04750/K04515%09red/K16342%09red/K04831%09red	Sensory system	Organismal Systems
Linoleic acid metabolism	KEGG PATHWAY	ko00591	1	29	0.357052	0.936939	c13001_g1	http://www.genome.jp/kegg-bin/show_pathway?ko00591/K16342%09red	Lipid metabolism	Metabolism
Herpes simplex infection	KEGG PATHWAY	ko05168	4	203	0.35819	0.936939	c56241_g1|c53175_g1|c69415_g2|c58841_g1	http://www.genome.jp/kegg-bin/show_pathway?ko05168/K04696%09red/K01165%09red/K06752%09red/K04734%09red	Infectious diseases: Viral	Human Diseases
Arrhythmogenic right ventricular cardiomyopathy (ARVC)	KEGG PATHWAY	ko05412	3	144	0.363544	0.936939	c62215_g2|c68932_g4|c68139_g2	http://www.genome.jp/kegg-bin/show_pathway?ko05412/K04865%09red/K06476%09red/K04869%09red	Cardiovascular diseases	Human Diseases
Leishmaniasis	KEGG PATHWAY	ko05140	2	87	0.374159	0.936939	c58841_g1|c53175_g1	http://www.genome.jp/kegg-bin/show_pathway?ko05140/K06752%09red/K04734%09red	Infectious diseases: Parasitic	Human Diseases
Glycerolipid metabolism	KEGG PATHWAY	ko00561	2	87	0.374159	0.936939	c64135_g1|c109044_g1	http://www.genome.jp/kegg-bin/show_pathway?ko00561/K00901%09red/K14456%09red	Lipid metabolism	Metabolism
Steroid hormone biosynthesis	KEGG PATHWAY	ko00140	1	31	0.375718	0.936939	c59213_g1	http://www.genome.jp/kegg-bin/show_pathway?ko00140/K01015%09red	Lipid metabolism	Metabolism
Salmonella infection	KEGG PATHWAY	ko05132	4	211	0.384619	0.936939	c68548_g1|c10526_g1|c61426_g1|c68736_g3	http://www.genome.jp/kegg-bin/show_pathway?ko05132/K05747%09red/K04437%09red/K10414%09red	Infectious diseases: Bacterial	Human Diseases
PI3K-Akt signaling pathway	KEGG PATHWAY	ko04151	9	532	0.393727	0.936939	c37315_g1|c60350_g4|c70992_g2|c68622_g4|c4293_g1|c66640_g1|c64770_g1|c59194_g1|c68139_g2	http://www.genome.jp/kegg-bin/show_pathway?ko04151/K06476%09red/K04358%09red/K10152%09red/K06243%09red/K05717%09red/K06252%09red/K06245%09red/K08270%09red	Signal transduction	Environmental Information Processing
VEGF signaling pathway	KEGG PATHWAY	ko04370	2	91	0.394888	0.936939	c61682_g1|c13001_g1	http://www.genome.jp/kegg-bin/show_pathway?ko04370/K16342%09red/K04455%09red	Signal transduction	Environmental Information Processing
B cell receptor signaling pathway	KEGG PATHWAY	ko04662	2	92	0.400022	0.936939	c54599_g4|c53175_g1	http://www.genome.jp/kegg-bin/show_pathway?ko04662/K05730%09red/K04734%09red	Immune system	Organismal Systems
Drug metabolism - cytochrome P450	KEGG PATHWAY	ko00982	1	34	0.402707	0.936939	c57944_g1	http://www.genome.jp/kegg-bin/show_pathway?ko00982/K00485%09red	Xenobiotics biodegradation and metabolism	Metabolism
Tuberculosis	KEGG PATHWAY	ko05152	4	217	0.404359	0.936939	c58841_g1|c64299_g1|c69338_g1|c57799_g1	http://www.genome.jp/kegg-bin/show_pathway?ko05152/K04515%09red/K06752%09red/K10048%09red/K08862%09red	Infectious diseases: Bacterial	Human Diseases
Complement and coagulation cascades	KEGG PATHWAY	ko04610	2	93	0.405135	0.936939	c41680_g1|c62085_g1	http://www.genome.jp/kegg-bin/show_pathway?ko04610/K03910%09red/K03901%09red	Immune system	Organismal Systems
Amphetamine addiction	KEGG PATHWAY	ko05031	2	93	0.405135	0.936939	c46741_g1|c57799_g1	http://www.genome.jp/kegg-bin/show_pathway?ko05031/K04515%09red/K15494%09red	Substance dependence	Human Diseases
Systemic lupus erythematosus	KEGG PATHWAY	ko05322	2	95	0.415298	0.936939	c58841_g1|c70102_g2	http://www.genome.jp/kegg-bin/show_pathway?ko05322/K06752%09red/K11252%09red	Immune diseases	Human Diseases
Type I diabetes mellitus	KEGG PATHWAY	ko04940	1	36	0.420049	0.936939	c58841_g1	http://www.genome.jp/kegg-bin/show_pathway?ko04940/K06752%09red	Endocrine and metabolic diseases	Human Diseases
Retinol metabolism	KEGG PATHWAY	ko00830	1	36	0.420049	0.936939	c66403_g2	http://www.genome.jp/kegg-bin/show_pathway?ko00830/K11154%09red	Metabolism of cofactors and vitamins	Metabolism
Amoebiasis	KEGG PATHWAY	ko05146	4	224	0.427234	0.936939	c37315_g1|c4293_g1|c60350_g4|c61682_g1	http://www.genome.jp/kegg-bin/show_pathway?ko05146/K04455%09red/K06245%09red/K05717%09red/K06243%09red	Infectious diseases: Parasitic	Human Diseases
Autoimmune thyroid disease	KEGG PATHWAY	ko05320	1	37	0.428531	0.936939	c58841_g1	http://www.genome.jp/kegg-bin/show_pathway?ko05320/K06752%09red	Immune diseases	Human Diseases
Primary immunodeficiency	KEGG PATHWAY	ko05340	1	37	0.428531	0.936939	c61867_g1	http://www.genome.jp/kegg-bin/show_pathway?ko05340/K05150%09red	Immune diseases	Human Diseases
Thyroid cancer	KEGG PATHWAY	ko05216	1	37	0.428531	0.936939	c56924_g1	http://www.genome.jp/kegg-bin/show_pathway?ko05216/K09290%09red	Cancers: Specific types	Human Diseases
Adipocytokine signaling pathway	KEGG PATHWAY	ko04920	2	99	0.435357	0.936939	c56241_g1|c53175_g1	http://www.genome.jp/kegg-bin/show_pathway?ko04920/K04696%09red/K04734%09red	Endocrine system	Organismal Systems
Platelet activation	KEGG PATHWAY	ko04611	4	228	0.440205	0.936939	c63667_g1|c61612_g1|c13001_g1|c68139_g2	http://www.genome.jp/kegg-bin/show_pathway?ko04611/K16342%09red/K06476%09red/K06261%09red/K00907%09red	Immune system	Organismal Systems
Aldosterone synthesis and secretion	KEGG PATHWAY	ko04925	2	101	0.445247	0.936939	c65558_g3|c57799_g1	http://www.genome.jp/kegg-bin/show_pathway?ko04925/K04515%09red/K08558%09red	Endocrine system	Organismal Systems
Cytokine-cytokine receptor interaction	KEGG PATHWAY	ko04060	4	231	0.449878	0.936939	c61867_g1|c51692_g1|c121495_g1|c56720_g3	http://www.genome.jp/kegg-bin/show_pathway?ko04060/K05163%09red/K05150%09red/K10032%09red/K16595%09red	Signaling molecules and interaction	Environmental Information Processing
Neurotrophin signaling pathway	KEGG PATHWAY	ko04722	3	167	0.453175	0.936939	c68349_g1|c53175_g1|c57799_g1	http://www.genome.jp/kegg-bin/show_pathway?ko04722/K04515%09red/K04734%09red/K07193%09red	Nervous system	Organismal Systems
Fat digestion and absorption	KEGG PATHWAY	ko04975	1	40	0.453241	0.936939	c109044_g1	http://www.genome.jp/kegg-bin/show_pathway?ko04975/K14456%09red	Digestive system	Organismal Systems
Toll-like receptor signaling pathway	KEGG PATHWAY	ko04620	2	103	0.455039	0.936939	c53175_g1|c58927_g1	http://www.genome.jp/kegg-bin/show_pathway?ko04620/K04415%09red/K04734%09red	Immune system	Organismal Systems
Epithelial cell signaling in Helicobacter pylori infection	KEGG PATHWAY	ko05120	2	104	0.459898	0.936939	c68780_g5|c53175_g1	http://www.genome.jp/kegg-bin/show_pathway?ko05120/K08114%09red/K04734%09red	Infectious diseases: Bacterial	Human Diseases
Neuroactive ligand-receptor interaction	KEGG PATHWAY	ko04080	5	303	0.468935	0.936939	c52623_g1|c70960_g2|c68625_g2|c64460_g5|c59279_g1	http://www.genome.jp/kegg-bin/show_pathway?ko04080/K04803%09red/K05175%09red/K04221%09red/K04241%09red/K08388%09red	Signaling molecules and interaction	Environmental Information Processing
Phototransduction - fly	KEGG PATHWAY	ko04745	1	42	0.469119	0.936939	c57799_g1	http://www.genome.jp/kegg-bin/show_pathway?ko04745/K04515%09red	Sensory system	Organismal Systems
RNA polymerase	KEGG PATHWAY	ko03020	1	43	0.476885	0.936939	c91563_g1	http://www.genome.jp/kegg-bin/show_pathway?ko03020/K03043%09red	Transcription	Genetic Information Processing
Nicotine addiction	KEGG PATHWAY	ko05033	1	43	0.476885	0.936939	c70960_g2	http://www.genome.jp/kegg-bin/show_pathway?ko05033/K05175%09red	Substance dependence	Human Diseases
MicroRNAs in cancer	KEGG PATHWAY	ko05206	4	240	0.478556	0.936939	c64770_g1|c59194_g1|c62232_g1|c66640_g1	http://www.genome.jp/kegg-bin/show_pathway?ko05206/K06252%09red/K08270%09red/K06256%09red	Cancers: Overview	Human Diseases
Prion diseases	KEGG PATHWAY	ko05020	1	44	0.484537	0.936939	c64989_g1	http://www.genome.jp/kegg-bin/show_pathway?ko05020/K06491%09red	Neurodegenerative diseases	Human Diseases
Calcium signaling pathway	KEGG PATHWAY	ko04020	4	244	0.491117	0.936939	c63667_g1|c67482_g1|c57799_g1|c68934_g4	http://www.genome.jp/kegg-bin/show_pathway?ko04020/K04515%09red/K00907%09red/K05853%09red/K05852%09red	Signal transduction	Environmental Information Processing
NF-kappa B signaling pathway	KEGG PATHWAY	ko04064	2	111	0.493185	0.936939	c53175_g1|c121495_g1	http://www.genome.jp/kegg-bin/show_pathway?ko04064/K04734%09red/K16595%09red	Signal transduction	Environmental Information Processing
Biosynthesis of amino acids	KEGG PATHWAY	ko01230	2	112	0.497834	0.936939	c68308_g2|c58656_g1	http://www.genome.jp/kegg-bin/show_pathway?ko01230/K01948%09red	Global and overview maps	Metabolism
Viral carcinogenesis	KEGG PATHWAY	ko05203	4	251	0.512789	0.936939	c42203_g1|c53175_g1|c70992_g2|c70102_g2	http://www.genome.jp/kegg-bin/show_pathway?ko05203/K04734%09red/K11252%09red/K10152%09red/K10131%09red	Cancers: Overview	Human Diseases
TGF-beta signaling pathway	KEGG PATHWAY	ko04350	2	118	0.525146	0.936939	c63142_g1|c57740_g2	http://www.genome.jp/kegg-bin/show_pathway?ko04350/K04686%09red/K16622%09red	Signal transduction	Environmental Information Processing
GnRH signaling pathway	KEGG PATHWAY	ko04912	2	119	0.529599	0.936939	c13001_g1|c57799_g1	http://www.genome.jp/kegg-bin/show_pathway?ko04912/K04515%09red/K16342%09red	Endocrine system	Organismal Systems
AGE-RAGE signaling pathway in diabetic complications	KEGG PATHWAY	ko04933	3	190	0.537176	0.936939	c61404_g2|c60350_g4|c62085_g1	http://www.genome.jp/kegg-bin/show_pathway?ko04933/K06494%09red/K05717%09red/K03901%09red	Endocrine and metabolic diseases	Human Diseases
Ether lipid metabolism	KEGG PATHWAY	ko00565	1	52	0.541868	0.936939	c13001_g1	http://www.genome.jp/kegg-bin/show_pathway?ko00565/K16342%09red	Lipid metabolism	Metabolism
Glycine, serine and threonine metabolism	KEGG PATHWAY	ko00260	1	52	0.541868	0.936939	c55558_g2	http://www.genome.jp/kegg-bin/show_pathway?ko00260/K15789%09red	Amino acid metabolism	Metabolism
Ovarian steroidogenesis	KEGG PATHWAY	ko04913	1	53	0.548572	0.936939	c13001_g1	http://www.genome.jp/kegg-bin/show_pathway?ko04913/K16342%09red	Endocrine system	Organismal Systems
Glycerophospholipid metabolism	KEGG PATHWAY	ko00564	2	127	0.564196	0.936939	c64135_g1|c13001_g1	http://www.genome.jp/kegg-bin/show_pathway?ko00564/K16342%09red/K00901%09red	Lipid metabolism	Metabolism
Cytosolic DNA-sensing pathway	KEGG PATHWAY	ko04623	1	56	0.568101	0.936939	c53175_g1	http://www.genome.jp/kegg-bin/show_pathway?ko04623/K04734%09red	Immune system	Organismal Systems
Fc gamma R-mediated phagocytosis	KEGG PATHWAY	ko04666	3	206	0.59107	0.936939	c68548_g1|c54599_g4|c61426_g1	http://www.genome.jp/kegg-bin/show_pathway?ko04666/K05747%09red/K05730%09red	Immune system	Organismal Systems
RIG-I-like receptor signaling pathway	KEGG PATHWAY	ko04622	1	60	0.592834	0.936939	c53175_g1	http://www.genome.jp/kegg-bin/show_pathway?ko04622/K04734%09red	Immune system	Organismal Systems
Various types of N-glycan biosynthesis	KEGG PATHWAY	ko00513	1	61	0.598793	0.936939	c59617_g1	http://www.genome.jp/kegg-bin/show_pathway?ko00513/K07151%09red	Glycan biosynthesis and metabolism	Metabolism
Cocaine addiction	KEGG PATHWAY	ko05030	1	61	0.598793	0.936939	c46741_g1	http://www.genome.jp/kegg-bin/show_pathway?ko05030/K15494%09red	Substance dependence	Human Diseases
Glutathione metabolism	KEGG PATHWAY	ko00480	1	62	0.604665	0.936939	c60857_g1	http://www.genome.jp/kegg-bin/show_pathway?ko00480/K01581%09red	Metabolism of other amino acids	Metabolism
Osteoclast differentiation	KEGG PATHWAY	ko04380	2	138	0.608718	0.936939	c56241_g1|c53175_g1	http://www.genome.jp/kegg-bin/show_pathway?ko04380/K04696%09red/K04734%09red	Development	Organismal Systems
Pyrimidine metabolism	KEGG PATHWAY	ko00240	2	139	0.612589	0.936939	c91563_g1|c49461_g1	http://www.genome.jp/kegg-bin/show_pathway?ko00240/K18533%09red/K03043%09red	Nucleotide metabolism	Metabolism
NOD-like receptor signaling pathway	KEGG PATHWAY	ko04621	1	64	0.616154	0.936939	c53175_g1	http://www.genome.jp/kegg-bin/show_pathway?ko04621/K04734%09red	Immune system	Organismal Systems
Cholinergic synapse	KEGG PATHWAY	ko04725	2	140	0.616432	0.936939	c67077_g1|c57799_g1	http://www.genome.jp/kegg-bin/show_pathway?ko04725/K04515%09red/K04930%09red	Nervous system	Organismal Systems
Adherens junction	KEGG PATHWAY	ko04520	3	214	0.616452	0.936939	c68548_g1|c61426_g1|c70926_g1	http://www.genome.jp/kegg-bin/show_pathway?ko04520/K05747%09red/K06593%09red	Cellular community - eukaryotes	Cellular Processes
Vasopressin-regulated water reabsorption	KEGG PATHWAY	ko04962	1	65	0.621772	0.936939	c10526_g1	http://www.genome.jp/kegg-bin/show_pathway?ko04962/K10414%09red	Excretory system	Organismal Systems
Measles	KEGG PATHWAY	ko05162	2	142	0.624028	0.936939	c53175_g1|c70992_g2	http://www.genome.jp/kegg-bin/show_pathway?ko05162/K04734%09red/K10152%09red	Infectious diseases: Viral	Human Diseases
Phospholipase D signaling pathway	KEGG PATHWAY	ko04072	3	217	0.625692	0.936939	c55020_g1|c64135_g1|c13001_g1	http://www.genome.jp/kegg-bin/show_pathway?ko04072/K16342%09red/K07830%09red/K00901%09red	Signal transduction	Environmental Information Processing
Phosphatidylinositol signaling system	KEGG PATHWAY	ko04070	2	143	0.627782	0.936939	c66115_g1|c64135_g1	http://www.genome.jp/kegg-bin/show_pathway?ko04070/K07756%09red/K00901%09red	Signal transduction	Environmental Information Processing
Hippo signaling pathway	KEGG PATHWAY	ko04390	3	221	0.637773	0.936939	c54859_g1|c70992_g2|c63142_g1	http://www.genome.jp/kegg-bin/show_pathway?ko04390/K10152%09red/K16622%09red/K09854%09red	Signal transduction	Environmental Information Processing
Inflammatory bowel disease (IBD)	KEGG PATHWAY	ko05321	1	68	0.638141	0.936939	c58841_g1	http://www.genome.jp/kegg-bin/show_pathway?ko05321/K06752%09red	Immune diseases	Human Diseases
Alcoholism	KEGG PATHWAY	ko05034	2	146	0.63887	0.936939	c46741_g1|c70102_g2	http://www.genome.jp/kegg-bin/show_pathway?ko05034/K15494%09red/K11252%09red	Substance dependence	Human Diseases
Proteoglycans in cancer	KEGG PATHWAY	ko05205	5	369	0.639804	0.936939	c68736_g3|c60350_g4|c62232_g1|c57799_g1|c55020_g1	http://www.genome.jp/kegg-bin/show_pathway?ko05205/K04515%09red/K04437%09red/K05717%09red/K07830%09red/K06256%09red	Cancers: Overview	Human Diseases
Type II diabetes mellitus	KEGG PATHWAY	ko04930	1	70	0.648658	0.936939	c56241_g1	http://www.genome.jp/kegg-bin/show_pathway?ko04930/K04696%09red	Endocrine and metabolic diseases	Human Diseases
Pathogenic Escherichia coli infection	KEGG PATHWAY	ko05130	2	152	0.660266	0.936939	c68548_g1|c61426_g1	http://www.genome.jp/kegg-bin/show_pathway?ko05130/K05747%09red	Infectious diseases: Bacterial	Human Diseases
Antigen processing and presentation	KEGG PATHWAY	ko04612	1	73	0.663865	0.936939	c58841_g1	http://www.genome.jp/kegg-bin/show_pathway?ko04612/K06752%09red	Immune system	Organismal Systems
N-Glycan biosynthesis	KEGG PATHWAY	ko00510	1	74	0.668787	0.936939	c59617_g1	http://www.genome.jp/kegg-bin/show_pathway?ko00510/K07151%09red	Glycan biosynthesis and metabolism	Metabolism
Cell cycle	KEGG PATHWAY	ko04110	2	156	0.673957	0.936939	c54577_g2|c70992_g2	http://www.genome.jp/kegg-bin/show_pathway?ko04110/K04402%09red/K10152%09red	Cell growth and death	Cellular Processes
Melanoma	KEGG PATHWAY	ko05218	1	76	0.678415	0.936939	c68622_g4	http://www.genome.jp/kegg-bin/show_pathway?ko05218/K04358%09red	Cancers: Specific types	Human Diseases
mTOR signaling pathway	KEGG PATHWAY	ko04150	1	77	0.683124	0.936939	c59194_g1	http://www.genome.jp/kegg-bin/show_pathway?ko04150/K08270%09red	Signal transduction	Environmental Information Processing
Alzheimer's disease	KEGG PATHWAY	ko05010	3	237	0.683338	0.936939	c57779_g1|c67482_g1|c58660_g1	http://www.genome.jp/kegg-bin/show_pathway?ko05010/K02128%09red/K05853%09red/K03944%09red	Neurodegenerative diseases	Human Diseases
cGMP-PKG signaling pathway	KEGG PATHWAY	ko04022	3	240	0.69139	0.936939	c63667_g1|c67482_g1|c68934_g4	http://www.genome.jp/kegg-bin/show_pathway?ko04022/K00907%09red/K05853%09red/K05852%09red	Signal transduction	Environmental Information Processing
Olfactory transduction	KEGG PATHWAY	ko04740	1	79	0.692337	0.936939	c57799_g1	http://www.genome.jp/kegg-bin/show_pathway?ko04740/K04515%09red	Sensory system	Organismal Systems
Bile secretion	KEGG PATHWAY	ko04976	1	79	0.692337	0.936939	c52128_g1	http://www.genome.jp/kegg-bin/show_pathway?ko04976/K09864%09red	Digestive system	Organismal Systems
Oxidative phosphorylation	KEGG PATHWAY	ko00190	2	162	0.69365	0.936939	c57779_g1|c58660_g1	http://www.genome.jp/kegg-bin/show_pathway?ko00190/K02128%09red/K03944%09red	Energy metabolism	Metabolism
Bacterial invasion of epithelial cells	KEGG PATHWAY	ko05100	3	242	0.696671	0.936939	c68548_g1|c60350_g4|c61426_g1	http://www.genome.jp/kegg-bin/show_pathway?ko05100/K05747%09red/K05717%09red	Infectious diseases: Bacterial	Human Diseases
Carbon metabolism	KEGG PATHWAY	ko01200	2	163	0.696835	0.936939	c68308_g2|c58656_g1	http://www.genome.jp/kegg-bin/show_pathway?ko01200/K01948%09red	Global and overview maps	Metabolism
Endocrine and other factor-regulated calcium reabsorption	KEGG PATHWAY	ko04961	1	80	0.696842	0.936939	c53048_g1	http://www.genome.jp/kegg-bin/show_pathway?ko04961/K14757%09red	Excretory system	Organismal Systems
Renin secretion	KEGG PATHWAY	ko04924	1	80	0.696842	0.936939	c52128_g1	http://www.genome.jp/kegg-bin/show_pathway?ko04924/K09864%09red	Endocrine system	Organismal Systems
Dopaminergic synapse	KEGG PATHWAY	ko04728	2	165	0.703123	0.936939	c46741_g1|c57799_g1	http://www.genome.jp/kegg-bin/show_pathway?ko04728/K04515%09red/K15494%09red	Nervous system	Organismal Systems
Jak-STAT signaling pathway	KEGG PATHWAY	ko04630	2	166	0.706226	0.936939	c56241_g1|c70992_g2	http://www.genome.jp/kegg-bin/show_pathway?ko04630/K04696%09red/K10152%09red	Signal transduction	Environmental Information Processing
Epstein-Barr virus infection	KEGG PATHWAY	ko05169	3	249	0.714618	0.936939	c53175_g1|c61682_g1|c62232_g1	http://www.genome.jp/kegg-bin/show_pathway?ko05169/K04455%09red/K04734%09red/K06256%09red	Infectious diseases: Viral	Human Diseases
Legionellosis	KEGG PATHWAY	ko05134	1	86	0.722526	0.936939	c53175_g1	http://www.genome.jp/kegg-bin/show_pathway?ko05134/K04734%09red	Infectious diseases: Bacterial	Human Diseases
Prolactin signaling pathway	KEGG PATHWAY	ko04917	1	86	0.722526	0.936939	c56241_g1	http://www.genome.jp/kegg-bin/show_pathway?ko04917/K04696%09red	Endocrine system	Organismal Systems
Parkinson's disease	KEGG PATHWAY	ko05012	2	172	0.724281	0.936939	c57779_g1|c58660_g1	http://www.genome.jp/kegg-bin/show_pathway?ko05012/K02128%09red/K03944%09red	Neurodegenerative diseases	Human Diseases
Long-term potentiation	KEGG PATHWAY	ko04720	1	87	0.72659	0.936939	c57799_g1	http://www.genome.jp/kegg-bin/show_pathway?ko04720/K04515%09red	Nervous system	Organismal Systems
Vascular smooth muscle contraction	KEGG PATHWAY	ko04270	2	173	0.727197	0.936939	c63667_g1|c13001_g1	http://www.genome.jp/kegg-bin/show_pathway?ko04270/K16342%09red/K00907%09red	Circulatory system	Organismal Systems
Long-term depression	KEGG PATHWAY	ko04730	1	89	0.734542	0.936939	c13001_g1	http://www.genome.jp/kegg-bin/show_pathway?ko04730/K16342%09red	Nervous system	Organismal Systems
Glioma	KEGG PATHWAY	ko05214	1	89	0.734542	0.936939	c57799_g1	http://www.genome.jp/kegg-bin/show_pathway?ko05214/K04515%09red	Cancers: Specific types	Human Diseases
HTLV-I infection	KEGG PATHWAY	ko05166	4	341	0.744102	0.936939	c55020_g1|c53175_g1|c70992_g2|c58841_g1	http://www.genome.jp/kegg-bin/show_pathway?ko05166/K06752%09red/K07830%09red/K04734%09red/K10152%09red	Infectious diseases: Viral	Human Diseases
Peroxisome	KEGG PATHWAY	ko04146	1	93	0.749758	0.936939	c70756_g2	http://www.genome.jp/kegg-bin/show_pathway?ko04146/K00272%09red	Transport and catabolism	Cellular Processes
Leukocyte transendothelial migration	KEGG PATHWAY	ko04670	2	186	0.762784	0.936939	c54599_g4|c119017_g1	http://www.genome.jp/kegg-bin/show_pathway?ko04670/K05730%09red/K10351%09red	Immune system	Organismal Systems
PPAR signaling pathway	KEGG PATHWAY	ko03320	1	97	0.764105	0.936939	c69183_g1	http://www.genome.jp/kegg-bin/show_pathway?ko03320/K07431%09red	Endocrine system	Organismal Systems
Wnt signaling pathway	KEGG PATHWAY	ko04310	2	187	0.765348	0.936939	c70992_g2|c57799_g1	http://www.genome.jp/kegg-bin/show_pathway?ko04310/K04515%09red/K10152%09red	Signal transduction	Environmental Information Processing
Apoptosis	KEGG PATHWAY	ko04210	1	98	0.767561	0.936939	c53175_g1	http://www.genome.jp/kegg-bin/show_pathway?ko04210/K04734%09red	Cell growth and death	Cellular Processes
Chronic myeloid leukemia	KEGG PATHWAY	ko05220	1	98	0.767561	0.936939	c53175_g1	http://www.genome.jp/kegg-bin/show_pathway?ko05220/K04734%09red	Cancers: Specific types	Human Diseases
mRNA surveillance pathway	KEGG PATHWAY	ko03015	1	99	0.770967	0.936939	c64163_g1	http://www.genome.jp/kegg-bin/show_pathway?ko03015/K14398%09red	Translation	Genetic Information Processing
Rheumatoid arthritis	KEGG PATHWAY	ko05323	1	99	0.770967	0.936939	c58841_g1	http://www.genome.jp/kegg-bin/show_pathway?ko05323/K06752%09red	Immune diseases	Human Diseases
Inositol phosphate metabolism	KEGG PATHWAY	ko00562	1	100	0.774323	0.936939	c71278_g1	http://www.genome.jp/kegg-bin/show_pathway?ko00562/K19006%09red	Carbohydrate metabolism	Metabolism
Pathways in cancer	KEGG PATHWAY	ko05200	7	598	0.78262	0.936939	c37315_g1|c53175_g1|c56924_g1|c60350_g4|c68622_g4|c4293_g1|c68139_g2	http://www.genome.jp/kegg-bin/show_pathway?ko05200/K09290%09red/K06476%09red/K04358%09red/K05717%09red/K04734%09red/K06245%09red/K06243%09red	Cancers: Overview	Human Diseases
GABAergic synapse	KEGG PATHWAY	ko04727	1	103	0.7841	0.936939	c70960_g2	http://www.genome.jp/kegg-bin/show_pathway?ko04727/K05175%09red	Nervous system	Organismal Systems
Non-alcoholic fatty liver disease (NAFLD)	KEGG PATHWAY	ko04932	2	195	0.785003	0.936939	c56241_g1|c58660_g1	http://www.genome.jp/kegg-bin/show_pathway?ko04932/K04696%09red/K03944%09red	Endocrine and metabolic diseases	Human Diseases
Axon guidance	KEGG PATHWAY	ko04360	2	195	0.785003	0.936939	c69715_g1|c69838_g1	http://www.genome.jp/kegg-bin/show_pathway?ko04360/K06845%09red/K06840%09red	Development	Organismal Systems
Pancreatic secretion	KEGG PATHWAY	ko04972	1	105	0.790382	0.937312	c67482_g1	http://www.genome.jp/kegg-bin/show_pathway?ko04972/K05853%09red	Digestive system	Organismal Systems
Natural killer cell mediated cytotoxicity	KEGG PATHWAY	ko04650	1	112	0.810966	0.941498	c54599_g4	http://www.genome.jp/kegg-bin/show_pathway?ko04650/K05730%09red	Immune system	Organismal Systems
Ras signaling pathway	KEGG PATHWAY	ko04014	3	296	0.814428	0.941498	c55020_g1|c68622_g4|c13001_g1	http://www.genome.jp/kegg-bin/show_pathway?ko04014/K16342%09red/K07830%09red/K04358%09red	Signal transduction	Environmental Information Processing
Morphine addiction	KEGG PATHWAY	ko05032	1	114	0.816468	0.941498	c70960_g2	http://www.genome.jp/kegg-bin/show_pathway?ko05032/K05175%09red	Substance dependence	Human Diseases
Transcriptional misregulation in cancer	KEGG PATHWAY	ko05202	2	210	0.817984	0.941498	c65937_g3|c64299_g1	http://www.genome.jp/kegg-bin/show_pathway?ko05202/K10048%09red/K14242%09red	Cancers: Overview	Human Diseases
Insulin secretion	KEGG PATHWAY	ko04911	1	117	0.824422	0.941498	c57799_g1	http://www.genome.jp/kegg-bin/show_pathway?ko04911/K04515%09red	Endocrine system	Organismal Systems
ErbB signaling pathway	KEGG PATHWAY	ko04012	1	120	0.832032	0.941498	c57799_g1	http://www.genome.jp/kegg-bin/show_pathway?ko04012/K04515%09red	Signal transduction	Environmental Information Processing
Prostate cancer	KEGG PATHWAY	ko05215	1	121	0.834495	0.941498	c53175_g1	http://www.genome.jp/kegg-bin/show_pathway?ko05215/K04734%09red	Cancers: Specific types	Human Diseases
Retrograde endocannabinoid signaling	KEGG PATHWAY	ko04723	1	128	0.850755	0.941498	c70960_g2	http://www.genome.jp/kegg-bin/show_pathway?ko04723/K05175%09red	Nervous system	Organismal Systems
Glucagon signaling pathway	KEGG PATHWAY	ko04922	1	130	0.855101	0.941498	c57799_g1	http://www.genome.jp/kegg-bin/show_pathway?ko04922/K04515%09red	Endocrine system	Organismal Systems
Melanogenesis	KEGG PATHWAY	ko04916	1	132	0.85932	0.941498	c57799_g1	http://www.genome.jp/kegg-bin/show_pathway?ko04916/K04515%09red	Endocrine system	Organismal Systems
Purine metabolism	KEGG PATHWAY	ko00230	2	234	0.861404	0.941498	c91563_g1|c49461_g1	http://www.genome.jp/kegg-bin/show_pathway?ko00230/K18533%09red/K03043%09red	Nucleotide metabolism	Metabolism
Phagosome	KEGG PATHWAY	ko04145	2	235	0.86299	0.941498	c10526_g1|c58841_g1	http://www.genome.jp/kegg-bin/show_pathway?ko04145/K06752%09red/K10414%09red	Transport and catabolism	Cellular Processes
Oocyte meiosis	KEGG PATHWAY	ko04114	1	134	0.863417	0.941498	c57799_g1	http://www.genome.jp/kegg-bin/show_pathway?ko04114/K04515%09red	Cell growth and death	Cellular Processes
Protein digestion and absorption	KEGG PATHWAY	ko04974	2	237	0.866111	0.941498	c60682_g2|c55313_g1	http://www.genome.jp/kegg-bin/show_pathway?ko04974/K19721%09red	Digestive system	Organismal Systems
Serotonergic synapse	KEGG PATHWAY	ko04726	1	140	0.875007	0.941498	c13001_g1	http://www.genome.jp/kegg-bin/show_pathway?ko04726/K16342%09red	Nervous system	Organismal Systems
Circadian entrainment	KEGG PATHWAY	ko04713	1	142	0.878648	0.941498	c57799_g1	http://www.genome.jp/kegg-bin/show_pathway?ko04713/K04515%09red	Environmental adaptation	Organismal Systems
Chagas disease (American trypanosomiasis)	KEGG PATHWAY	ko05142	1	143	0.880428	0.941498	c53175_g1	http://www.genome.jp/kegg-bin/show_pathway?ko05142/K04734%09red	Infectious diseases: Parasitic	Human Diseases
HIF-1 signaling pathway	KEGG PATHWAY	ko04066	1	147	0.887293	0.943387	c57799_g1	http://www.genome.jp/kegg-bin/show_pathway?ko04066/K04515%09red	Signal transduction	Environmental Information Processing
Glutamatergic synapse	KEGG PATHWAY	ko04724	1	168	0.917381	0.948898	c13001_g1	http://www.genome.jp/kegg-bin/show_pathway?ko04724/K16342%09red	Nervous system	Organismal Systems
Protein processing in endoplasmic reticulum	KEGG PATHWAY	ko04141	2	280	0.919222	0.948898	c59617_g1|c60048_g1	http://www.genome.jp/kegg-bin/show_pathway?ko04141/K07151%09red/K14005%09red	Folding, sorting and degradation	Genetic Information Processing
Thyroid hormone signaling pathway	KEGG PATHWAY	ko04919	1	170	0.91979	0.948898	c68934_g4	http://www.genome.jp/kegg-bin/show_pathway?ko04919/K05852%09red	Endocrine system	Organismal Systems
Ubiquitin mediated proteolysis	KEGG PATHWAY	ko04120	1	170	0.91979	0.948898	c56241_g1	http://www.genome.jp/kegg-bin/show_pathway?ko04120/K04696%09red	Folding, sorting and degradation	Genetic Information Processing
Huntington's disease	KEGG PATHWAY	ko05016	2	292	0.930058	0.948898	c57779_g1|c58660_g1	http://www.genome.jp/kegg-bin/show_pathway?ko05016/K02128%09red/K03944%09red	Neurodegenerative diseases	Human Diseases
Lysosome	KEGG PATHWAY	ko04142	1	182	0.932839	0.948898	c63975_g1	http://www.genome.jp/kegg-bin/show_pathway?ko04142/K12382%09red	Transport and catabolism	Cellular Processes
Signaling pathways regulating pluripotency of stem cells	KEGG PATHWAY	ko04550	1	185	0.935756	0.948898	c53592_g2	http://www.genome.jp/kegg-bin/show_pathway?ko04550/K17846%09red	Cellular community - eukaryotes	Cellular Processes
Hepatitis B	KEGG PATHWAY	ko05161	1	187	0.93763	0.948898	c53175_g1	http://www.genome.jp/kegg-bin/show_pathway?ko05161/K04734%09red	Infectious diseases: Viral	Human Diseases
Rap1 signaling pathway	KEGG PATHWAY	ko04015	2	305	0.940242	0.948898	c68622_g4|c68139_g2	http://www.genome.jp/kegg-bin/show_pathway?ko04015/K06476%09red/K04358%09red	Signal transduction	Environmental Information Processing
RNA transport	KEGG PATHWAY	ko03013	1	194	0.943769	0.948898	c60644_g1	http://www.genome.jp/kegg-bin/show_pathway?ko03013/K03257%09red	Translation	Genetic Information Processing
Endocytosis	KEGG PATHWAY	ko04144	3	441	0.958533	0.958533	c68548_g1|c8609_g1|c61426_g1	http://www.genome.jp/kegg-bin/show_pathway?ko04144/K05747%09red/K12491%09red	Transport and catabolism	Cellular Processes
